# Supplementary material for: Metagenomic Assessment of the Pathogenic Risk of Microorganisms in Sputum of Postoperative Patients With Pulmonary Infection
Source: Front Cell Infect Microbiol. 2022 Mar 3;12:855839. doi: 10.3389/fcimb.2022.855839 (PMC8928749; doi:10.3389/fcimb.2022.855839)
Supplement: Supplementary file 1 [file Table_1.xlsx]

## Sheet: Table S1
ID	Patient's sex, agea	Underlying disease	BMI	SOFA	NEWS	Outcome	Surgery date	Sample date	Culture testingb	Pathogens assessed by mNGS testing
										Bacteria	Fungi	Viruses
1	m, 71	Chronic kidney disease	21.56	10	10	Recovery	2020-12-22	2020-12-24	Klebsiella pneumoniae	Klebsiella pneumoniae (85.4%);	-	-
2	m, 67	Hypertension; Diabetes	21.5	12	12	Recovery	2020-12-22	2020-12-25	Burkholderia cenocepacia; Candida albicans	Burkholderia cenocepacia (86.3%);	Candida albicans (98.7%);	-
3	f, 77	Hypertension	24.2	8	4	Recovery	2020-12-24	2020-12-28	Enterobacter cloacae complex	Staphylococcus epidermidis (51.7%); Enterobacter hormaechei (23.8%); Enterococcus faecalis (5.7%);	-	-
4	m, 49	None	21.51	4	5	Recovery	2020-12-28	2020-12-31	-	Klebsiella pneumoniae (87.1%);	Candida albicans (97.8%);	-
5	m, 60	Chronic kidney disease; Myocardial infarction	23.45	13	14	Recovery	2020-12-30	2020-12-31	-	Enterococcus faecium (94.7%);	-	-
6	m, 72	Hypertension; Chronic kidney disease	27.47	5	3	Worse	2020-12-29	2020-12-31	-	Streptococcus oralis (28.9%); Streptococcus mitis (23.4%); Streptococcus pneumoniae (15.7%); Veillonella atypica (9.5%);	Puccinia triticina (68.3%); Puccinia striiformis (23.0%);	Human alphaherpesvirus 1 (89.9%);
7	m, 65	Hypertension; Diabetes	30.74	3	2	Recovery	2021-01-07	2021-01-11	Stenotrophomonas maltophilia	Stenotrophomonas maltophilia (50.9%); Mogibacterium timidum (8.0%); Enterococcus faecalis (7.9%);	Talaromyces marneffei (31.3%);	-
8	m, 58	Hypertension; Myocardial infarction	27.36	3	2	Recovery	2021-01-09	2021-01-11	Pseudomonas aeruginosa	Staphylococcus epidermidis (73.2%); Rothia mucilaginosa (22.3%);	Candida parapsilosis (100.0%);	Human alphaherpesvirus 1 (98.4%);
9	m, 67	Diabetes	27.64	10	17	Recovery	2021-01-18	2021-01-19	-	Neisseria flavescens (16.4%); Gemella sanguinis (5.8%);	-	-
10	m, 65	Hypertension; Acute kidney injury	24.44	12	11	Recovery	2021-01-17	2021-01-19	Serratia marcescens	Serratia marcescens (56.8%);	-	-
11	m, 79	Atrial fibrillation	28.74	9	14	Recovery	2021-01-20	2021-01-22	-	Abiotrophia defectiva (37.0%); Staphylococcus epidermidis (30.4%); Klebsiella oxytoca (5.1%);	Candida albicans (89.8%);	-
12	f, 67	Chronic kidney disease	18.73	16	10	Worse	2021-02-05	2021-02-08	Candida albicans; Aspergillus fumigatus	Stenotrophomonas maltophilia (99.2%);	Aspergillus fumigatus (32.8%); Aspergillus rambellii (8.6%);	-
13	m, 71	Atrial fibrillation; Hypertension	19.03	5	6	Recovery	2021-02-17	2021-02-19	Candida albicans	Actinomyces odontolyticus (26.5%); Streptococcus anginosus (19.6%); Lactobacillus gasseri (15.9%); Rothia dentocariosa (14.7%);	Candida albicans (99.7%);	-
14	m, 79	Hypertension; Chronic kidney disease	21.3	6	8	Worse	2021-02-22	2021-03-02	Acinetobacter baumannii	Stenotrophomonas maltophilia (57.0%); Acinetobacter baumannii (21.0%);	Candida parapsilosis (98.5%);	-
15	m, 67	Hypertension; Diabetes mellitus type 2; Myocardial infarction	31.22	2	2	Worse	2021-02-28	2021-03-01	Escherichia coli	Streptococcus parasanguinis (12.4%);	-	-
16	f, 71	Hypertension; Chronic kidney disease; Myocardial infarction	19.43	6	9	Worse	2021-03-06	2021-03-10	Klebsiella pneumoniae	Klebsiella pneumoniae (97.7%);	-	-
17	m, 58	Myocardial infarction; Atrial fibrillation	29.39	17	15	Recovery	2021-03-11	2021-03-13	-	Neisseria flavescens (54.4%); Streptococcus infantis (19.8%); Neisseria subflava (6.4%);	Candida albicans (100.0%);	-
18	m, 57	None	27.18	6	10	Recovery	2021-03-12	2021-03-15	Klebsiella pneumoniae	Parvimonas micra (28.1%); Veillonella dispar (13.3%); Veillonella parvula (13.0%); Peptostreptococcus stomatis (5.6%);	Saccharomyces pastorianus (86.2%);	-
19	m, 49	None	16.73	3	12	Worse	2021-03-04	2021-03-15	-	Streptococcus infantis (41.2%); Streptococcus oralis (14.5%); Rothia mucilaginosa (14.4%); Streptococcus anginosus (13.5%);	Puccinia triticina (42.8%);	-
20	f, 62	Atrial fibrillation	17.67	6	1	Recovery	2021-03-15	2021-03-17	-	Lactobacillus fermentum (29.8%); Abiotrophia defectiva (24.2%);	Candida albicans (100.0%);	-
21	m, 81	Hypertension; Diabetes mellitus type 2; Chronic kidney disease	25.95	9	10	Recovery	2021-03-18	2021-03-23	Klebsiella aerogenes	Streptococcus anginosus (45.8%); Parvimonas micra (17.1%); Corynebacterium accolens (6.2%); Corynebacterium simulans (5.4%);	-	-
22	m, 70	Hypertension; Chronic kidney disease	22.11	12	11	Recovery	2021-03-25	2021-03-29	-	Klebsiella aerogenes (71.8%);	-	-
23	f, 74	Diabetes mellitus type 2	23.14	7	13	Recovery	2021-03-29	2021-03-30	-	Mogibacterium diversum (15.7%); Prevotella jejuni (8.5%); Streptococcus salivarius (6.1%); Prevotella melaninogenica (5.3%); Megasphaera micronuciformis (5.3%);	Candida albicans (98.5%);	-
24	f, 67	Hypertension; Diabetes mellitus type 2	31.24	2	1	Recovery	2021-03-30	2021-03-31	-	Streptococcus anginosus (31.2%); Streptococcus peroris (23.2%); Streptococcus infantis (17.9%);	-	-
25	m, 46	Myocardial infarction; Diabetes mellitus type 2	23.39	8	9	Worse	2021-04-12	2021-04-13	Acinetobacter baumannii	Acinetobacter baumannii (99.2%);	Candida albicans (99.7%);	Human betaherpesvirus 5 (99.6%);
26	m, 64	Myocardial infarction; Hypertension	30.78	9	12	Recovery	2021-04-07	2021-04-15	-	Parvimonas micra (51.7%); Streptococcus anginosus (13.1%); Streptococcus milleri (13.0%);	-	-
27	m, 70	Myocardial infarction; Chronic kidney disease; Hypertension	22.11	5	6	Recovery	2021-03-25	2021-04-15	-	Corynebacterium striatum (92.9%);	Candida albicans (99.0%);	Human alphaherpesvirus 1 (53.6%);
28	f, 55	Atrial fibrillation; Hypersplenism	22.38	15	12	Worse	2021-04-14	2021-04-15	-	Parvimonas micra (27.9%); Streptococcus oralis (23.1%); Atopobium rimae (6.6%); Atopobium parvulum (5.1%);	Candida albicans (89.9%);	-
29	f, 62	Myocardial infarction	21.91	16	13	Worse	2021-04-08	2021-04-15	Candida albicans; Stenotrophomonas maltophilia; Morganella morganii	Stenotrophomonas maltophilia (70.7%);	Candida albicans (100.0%);	Human alphaherpesvirus 1 (98.2%);
30	m, 34	Hypertension	27.76	11	10	Recovery	2021-04-26	2021-04-29	-	Haemophilus influenzae (76.1%);	-	-
31	f, 70	Myocardial infarction; Diabetes mellitus type 2	22.15	14	12	Worse	2021-04-30	2021-05-05	-	Prevotella melaninogenica (18.4%); Streptococcus infantis (17.9%); Gemella sanguinis (9.1%);	Candida albicans (97.1%);	-
32	m, 75	None	16.9	13	11	Recovery	2021-05-06	2021-05-09	Acinetobacter baumannii; Staphylococcus aureus	Streptococcus infantis (56.2%); Lactobacillus mucosae (7.0%);	-	-
33	m, 58	Hypertension; Diabetes mellitus type 2; Myocardial infarction; Chronic kidney disease	31.02	8	10	Recovery	2021-05-09	2021-05-12	-	Prevotella oris (31.9%); Prevotella melaninogenica (9.8%); Streptococcus pneumoniae (7.4%); Prevotella jejuni (5.7%);	-	-
34	m, 40	Hypersplenism	26.2	10	11	Worse	2021-05-14	2021-05-18	-	Mycoplasma hominis (47.3%); Prevotella oris (12.0%); Gardnerella vaginalis (7.8%); Prevotella bivia (7.6%);	-	-
35	m, 49	Atrial fibrillation	28.7	13	11	Recovery	2021-05-17	2021-05-19	-	Prevotella oris (19.9%); Prevotella melaninogenica (9.9%); Corynebacterium accolens (7.8%); Prevotella intermedia (6.3%); Peptostreptococcus stomatis (5.6%);	-	-
36	m, 71	Hypersplenism	31.14	10	12	Worse	2021-05-14	2021-05-19	Acinetobacter baumannii	Acinetobacter baumannii (50.8%); Staphylococcus aureus (48.9%);	-	-
37	f, 74	Hypertension; Myocardial infarction	21.8	16	9	Recovery	2021-05-11	2021-05-19	Acinetobacter baumannii; Staphylococcus aureus	Bacillus thuringiensis (54.9%);	Candida albicans (99.7%);	-
38	m, 70	Atrial fibrillation; Hypersplenism	25.27	15	10	Recovery	2021-05-18	2021-05-20	Staphylococcus aureus	Peptostreptococcus stomatis (7.7%); Mogibacterium timidum (5.6%);	-	-
39	m, 76	Hypertension; Diabetes mellitus type 2	20.76	2	5	Worse	2021-05-25	2021-05-26	-	Rothia mucilaginosa (45.0%); Streptococcus parasanguinis (7.1%); Actinomyces graevenitzii (6.3%);	Saccharomyces cerevisiae (95.6%);	-
40	m, 62	Acute kidney injury	25.69	16	8	Worse	2021-05-24	2021-05-28	Klebsiella pneumoniae	Klebsiella pneumoniae (72.1%);	-	-
41	m, 71	Myocardial infarction	24.67	13	14	Worse	2021-05-28	2021-05-31	Enterobacter hormaechei	Enterobacter hormaechei (75.5%); Enterobacter cloacae (5.4%);	Candida albicans (99.1%);	-
42	m, 62	Hypertension	25.61	2	1	Recovery	2021-06-01	2021-06-04	-	Streptococcus oralis (17.0%); Streptococcus pneumoniae (8.7%); Aggregatibacter segnis (6.2%); Prevotella melaninogenica (5.6%); Neisseria mucosa (5.4%); Neisseria sicca (5.2%); Streptococcus mitis (5.2%);	-	Human gammaherpesvirus 4 (78.1%);
43	f, 66	Hypertension	28.34	20	10	Recovery	2021-06-03	2021-06-03	-	Staphylococcus pasteuri (20.8%); Staphylococcus haemolyticus (8.7%); Prevotella melaninogenica (8.3%); Campylobacter concisus (6.0%); Veillonella atypica (5.5%); Streptococcus salivarius (5.1%); Veillonella dispar (5.1%);	Saccharomyces cerevisiae (90.9%);	-
44	f, 66	Hypertension; Diabetes mellitus type 2	22.43	13	10	Worse	2021-05-27	2021-06-07	Staphylococcus aureus; Candida albicans	Corynebacterium striatum (56.2%); Staphylococcus aureus (39.2%);	Candida albicans (93.1%); Aspergillus flavus (5.5%);	Human alphaherpesvirus 1 (99.8%);
45	m, 60	Myocardial infarction	26.45	14	12	Recovery	2021-06-03	2021-06-10	-	Staphylococcus epidermidis (72.6%); Corynebacterium tuberculostearicum (14.2%);	-	Human alphaherpesvirus 1 (99.9%);
46	f, 57	Hypertension	25.63	17	10	Recovery	2021-06-17	2021-06-18	-	Neisseria flavescens (21.5%); Rothia mucilaginosa (13.2%); Haemophilus parainfluenzae (11.7%); Gemella sanguinis (10.7%); Prevotella melaninogenica (6.4%);	-	-
47	f, 76	Hypertension; Myocardial infarction; Diabetes	27.06	5	9	Recovery	2021-01-09	2021-01-14	-	-	Saccharomyces pastorianus (82.6%);	-
48	m, 70	None	23.94	19	15	Worse	2021-02-14	2021-02-18	-	Enterobacter cloacae complex sp. (46.0%);	-	-
49	m, 59	Hypertension; Acute kidney injury	28.37	10	11	Recovery	2021-03-30	2021-04-02	-	-	-	-
50	m, 75	Acute kidney injury	24.33	7	10	Recovery	2021-04-06	2021-04-08	-	Bacillus thuringiensis (30.7%);	-	-
a 'f' for female and 'm' for male
b '-' denotes none of the organisms is detected.
