# Supplementary material for: Metagenomic Assessment of the Pathogenic Risk of Microorganisms in Sputum of Postoperative Patients With Pulmonary Infection
Source: Front Cell Infect Microbiol. 2022 Mar 3;12:855839. doi: 10.3389/fcimb.2022.855839 (PMC8928749; doi:10.3389/fcimb.2022.855839)
Supplement: Supplementary file 2 [file Table_2.xlsx]

## Sheet: Table S2
ID	Number of reads
	Raw reads	After trimming	After removing host contamination
1	24347527	23736941	912484
2	22771862	22164281	485644
3	21134508	20649324	456277
4	25515165	24989700	2207377
5	23646105	23060572	319556
6	23389313	22779003	2600390
7	26292787	25671286	817646
8	19800335	19372217	8560118
9	35451937	34821724	1744101
10	30701065	29894836	6132340
11	24784545	24179336	719015
12	36899208	36051655	1343172
13	37778781	36572512	3350203
14	17389668	17045788	3099589
15	16295488	15954581	1562277
16	19143658	18625140	1766011
17	24603628	24115729	787102
18	21791474	21267913	650754
19	19093715	18594461	560579
20	30003851	29329624	5566099
21	14984614	14403140	8103854
22	39285826	37248221	1494104
23	18526448	18083919	342888
24	19718863	19218919	7995628
25	10580431	10213485	366075
26	33528442	32811794	730669
27	18459494	18101171	6520734
28	10582800	10208010	4226663
29	22134117	21564856	1511816
30	9658261	9254689	1019820
31	35023746	34045888	1170838
32	17316078	16665185	6174483
33	18803843	18375120	438727
34	14008670	13620883	1255576
35	19640944	19073252	1864969
36	24679499	24088902	724364
37	29427096	28681143	1310619
38	27814433	27243017	2763915
39	15390150	14919545	4776544
40	16772992	16468880	487533
41	13322812	12895981	968754
42	14710758	14378001	1118227
43	15387186	14963288	2691709
44	12932483	12357373	2389279
45	19484579	18958981	747597
46	18528040	18139309	375004
47	16766557	16355966	656856
48	29424984	28719706	719112
49	34503717	33578362	766108
50	51377698	50301273	1153186
