# Supplementary material for: Metagenomic Assessment of the Pathogenic Risk of Microorganisms in Sputum of Postoperative Patients With Pulmonary Infection
Source: Front Cell Infect Microbiol. 2022 Mar 3;12:855839. doi: 10.3389/fcimb.2022.855839 (PMC8928749; doi:10.3389/fcimb.2022.855839)
Supplement: Supplementary file 3 [file Table_3.xlsx]

## Sheet: Table S3A
Species	1	2	3	4	5	6	7	8	9	10	11	12	13	14	15	16	17	18	19	20	21	22	23	24	25	26	27	28	29	30	31	32	33	34	35	36	37	38	39	40	41	42	43	44	45	46	47	48	49
Klebsiella pneumoniae	0.854231	0	0.0491172	0.870753	0	0	0.000353299	5.75e-05	2.24e-05	0	0	0	8.8e-05	0.00069256	0	0.977259	0	0	0	0	2.56e-05	0	0.00126578	0.000259063	0	0.0875782	0	0	0	0.0658929	0.0321847	0	0	0	0	0	0	0	0	0.721062	0.000256131	0	0	0	0	0	0	0	0
Stenotrophomonas maltophilia	0	0	0	0	0	0	0.508739	0	0	0	0	0.991876	0	0.570455	0.000205246	0	0	0	0	0	0	0	0	0	0	0	0.00989725	0	0.707176	0	0	0	0	0	0	0	0	0	0	0	0	0	0	0	0	0	0	0	0
Staphylococcus epidermidis	0	0	0.516805	0	0	0	0	0.731736	0	0	0.304465	0	0	0	0.00104559	0	0.0149027	0	0	0	0	0	0	0	0	0	0.00509839	0.000563508	0	0	0	0.00809745	0.0148726	0	0	0	0	0.098018	0.00259001	0	0	0	0.0102528	0.0124132	0.726368	0	0	0	0
Streptococcus infantis	0.0028488	0.0116164	0.00350016	0.00802459	0	0.00785283	0.000822028	4.59e-05	0.11374	0.00227151	0.0309015	0	0	2.88e-05	0.0187198	1.43e-05	0.198054	0.109872	0.412017	0.079525	0.00893016	0	0.147949	0.179428	0	0.000866167	1.25e-06	0.00753702	0	0.00768361	0.178672	0.561795	0.000879026	0.0032906	0.0608354	0	0	0.0349624	0.0759037	0	0.000378523	0.0399327	0.00326909	0	0.000128094	0.0510639	0	0	0.0408942
Acinetobacter baumannii	0	0	0	0	0	0	0	0	1.52e-05	0	0	0	0.0012932	0.20999	0	4.58e-06	0	0	0	0	0.0295049	0	0	0	0.991792	0	0	0	0	0	0.00883346	0	0.0290983	0	0	0.507663	0	0	0	0	0	0.00436087	0	0	0	0	0	0	0
Parvimonas micra	0.00280824	0	0	0.00109508	0.000223111	0.00012618	0.0106782	0.000173874	0.0397607	0.0647711	0.00182402	0	2.86e-05	0	2.96e-05	0.0026499	0	0.281324	0.000821494	0.0296048	0.171206	0	0.00625068	0.00435231	6.34e-05	0.516767	1.11e-05	0.279295	0.00455979	0.0101338	0.00275432	0.00298099	0.0746187	0.0108267	0.0396692	0	0	0.110469	0.0183932	0	8.97e-05	0.00959546	0.00827815	2.51e-05	0.0029193	0.0102564	0	0	0.0156901
Corynebacterium striatum	0	0	0.000133097	0	0	4.89e-05	0	0.000245301	0	0.000345237	0.0983434	0	9.97e-05	0	0	0	0.0343734	0	0	0	0.00278119	0	0.000599358	2.63e-06	0	0.0412479	0.92948	0	0	0.000206958	0	0	0.000284119	0.00533801	0.00217501	0	0	1.13e-05	0	0	0	0	0	0.561915	0.000761809	0	0	0.00222055	0.00881189
Streptococcus anginosus	0.00129272	0	0	0.000911223	0.000299997	0.000108967	0.00463456	4.99e-05	0.0127595	0.00125512	0	0	0.196022	0	0.000167377	0.001038	0	0.011522	0.134539	0.00348893	0.45841	0	0.0361608	0.311912	0	0.130569	3.14e-05	0.0286304	0	0.00089188	0.00814766	0.0487157	0.00979522	0.00172962	0.0215328	0	0	0.0156251	0.101016	0	0.00011372	0.00172029	0.00308382	0	0.000229968	0.00242384	0	0	0
Streptococcus oralis	0.00442366	0	0	0.00310691	0	0.289488	0.00122363	9.02e-05	0.0523904	0.0204452	0	0	1.93e-05	0.000972519	0.0145259	0.000225917	0.0255465	0.00818388	0.145387	0.0881592	0.00289147	0.0152498	0.0412114	0.0735109	0	0	2.67e-05	0.230854	0.00104723	0.0114818	0.0278333	0.0558035	0.028117	0.0164291	0.00916677	0	0	0.00769668	0.00566925	0	0.00394955	0.169722	0.00900371	1.06e-05	0.000148992	0.0121849	0.0576852	0	0
Staphylococcus aureus	0	0	0.000412083	0	0	0	0	0.00118357	0	0	0	0	0	0	0	0	0	9.8e-05	0	1.49e-05	2.73e-06	0	0	2.27e-07	0.000330966	0	1.95e-06	6.02e-07	0	0.00170871	0.0239467	0.00460837	0	0.06149	0.00115268	0.489296	0.122569	0.000606136	9.68e-06	0.093321	0	0	0.0075031	0.392118	0.00109387	0	0.0661737	0	0.0197041
Rothia mucilaginosa	0.0022119	0.0507895	0	0.0130549	0.0056147	0	0.0823354	0.222895	0.0979924	0.00135396	0	0	0.000493365	0.000285206	0.0122856	0	0.00216485	0.000541697	0.143895	0.000621506	0.000388443	0	0.0533146	0.0116655	0	0	0	0.00890227	0	0.000918602	0.0209249	0.00315487	0.000720621	0.000101797	0.0252717	0	0	0.0121029	0.449951	0	0	0.0137246	0.0204626	0	4.2e-05	0.132325	0	0	0.0446998
Neisseria flavescens	0.0152955	0	0.00752536	0.0153283	0	6.54e-05	0.00560909	0	0.163939	0.000115306	0.027644	0	8.26e-06	0.000790344	3.21e-05	0.00049786	0.544141	0	0	0.000333403	0.000137336	0.00522766	0.0199147	0.000644965	0	0	3.54e-05	0.00299036	0.00179496	0	0.0490317	0.000220342	0	0.00056732	0.00770489	0	0	0.00051977	3.62e-05	0	0	0.0995429	0.000125844	0	0.00104278	0.214582	0	0	0.00377446
Enterobacter hormaechei	0	0	0.237854	0	0	0	0	0	0	0.0157789	0	0	0	0.0953997	0	0	0	0	0	0.000558058	0	0	0	2.85e-05	0	0	0	0	0	0	0	0	0	0	0.004624	0	0	0	0	0	0.755006	0	0	0	0	0	0	0	0
Enterococcus faecium	0	0	0	3.34e-06	0.946963	0.0795285	0	0	0	7.88e-07	0	0.00271932	0.000409632	0.0118252	0	0	0	0	0	0	0	0	0	2.27e-07	0	0	0	0	0	0	0.0208298	4.88e-06	0	0.000394943	0	0	0	0	8.9e-06	0.0132088	0	0	0.00382267	0	0	0	0	0	0
Bacillus thuringiensis	2.89e-05	0.00886716	0.00193197	5.84e-06	6.5e-05	2.17e-05	0.000255803	2.43e-06	0.000102446	1.81e-05	0.0106213	5.16e-05	5.5e-05	5.15e-06	0.000172584	4.78e-06	0.000154654	0	0.000131163	4.86e-05	2.15e-05	0.00632698	0.000310714	2.62e-06	3.69e-05	0.00145136	0	9.07e-07	0.0176207	0.00268224	0.00454424	1.15e-05	0.00132562	0.00028089	0.000792331	0.00261662	0.549381	7.14e-06	0	0.020133	1.12e-05	0.000206943	2.67e-06	2.92e-05	2.86e-06	0	0.0299162	0.0541044	0.0106591
Prevotella oris	0.0232728	0	0.00673014	0.00331861	0	1.01e-05	0.000750274	4.81e-05	0.00904969	0.0209794	0	0	0.00700862	0	7.65e-06	6.78e-05	3.05e-05	0.0697718	0.000903079	0.0125497	0.00209626	0.000935049	0.00818683	0.00422146	0	0.000857972	1.56e-05	0.00697853	0.0355303	0.00637414	0	0.000973596	0.319333	0.120367	0.198938	0	0	0.00837929	0.000336979	0	0.000112483	0.00513806	0.0197014	1.62e-05	0.000233464	0.00244286	0	0	0.00270049
Prevotella melaninogenica	0.0101773	0	0	0.0263718	0	0	0.000368323	1.88e-05	0.01257	0.0161947	0	0	2.08e-05	6.89e-05	0.000599946	2.84e-05	0.000551401	0.0290148	0.00166427	0.00325702	0.00385981	0	0.0534126	0.00693183	0	0.0269083	5.24e-06	0.00885093	0.0142001	0.00937197	0.18394	0.00383588	0.0979402	0.0119622	0.0989283	0	0	0.028293	0.00423672	0.000535686	0.000139673	0.0561164	0.0833488	0	0.000336715	0.0636302	0.00592572	0.00205216	0.0244311
Burkholderia cenocepacia	0	0.862558	0	0	0	0	0	5.8e-05	0	0	0	0	0	0	2.55e-05	0	0	0	0	0	0	0	0	0	0	0	0	0	0	0	0	0	0	0	0	0	0	0	0	0.00155557	0	0	0	0	0	0	0	0	0
Haemophilus influenzae	3.61e-05	0	0	3.26e-05	0	0	0	1.64e-05	0.000917521	0.000224902	0	0	0	0	0	0.000153164	0	0.00410023	9.27e-05	0.000504836	1.03e-06	0	0	6.8e-05	0	0	0	5.35e-05	0	0.760601	0	1.17e-05	0	0.00112455	0	0	0	1.56e-05	1.46e-05	0	0	0.00158796	0	0	3.44e-05	0.00627949	0	0	0
Abiotrophia defectiva	6.65e-06	0.000597773	0	6.92e-05	0.0129273	0.00313351	0.000652648	2.8e-06	0.00244103	0	0.3699	0	0	0.0180015	0.04961	0	0.00876295	3.4e-05	0.0021752	0.241867	0.000450579	0.000728653	0.000122687	0	0	0	2.32e-06	0.00039175	0	0	0.00591069	1.15e-05	0	0.000603848	0.00210576	0	0	0.000500629	0	0	0	0.00511612	1.11e-05	0	0.00016611	0.0040296	0	0	0
Klebsiella aerogenes	0.00113102	0	0	0	0	0	0	0	0	2.16e-06	0	0	0	0	0	0	0	0	0	0	0.0104024	0.717917	0	0	0	0	3.01e-05	0	0	0	0	0	0	0	0	0	0	0	0	0	0	0	0	0	0	0	0	0	0
Serratia marcescens	0	0	0	0	0	0	0	0	0	0.567823	0	0	9.01e-06	6.97e-07	0	0	0	0	0	0	0	0	0	1.23e-07	0	0	0	0	0	0	0	0	0	0	0	0	0	0	0	0	0	0	0	0	0	0	0	0	0
Mycoplasma hominis	0	0	0	0	0	2.07e-05	0	0	0	7.26e-05	0	0	0	0	0	0	0	0	0	0	1.83e-06	0	0	0	0	0	6.72e-06	0	0	0	0	0	0	0.473167	0	0	0	0	0	0	0	0	0	0.000350864	6.87e-05	0	0	0	0
Enterobacter cloacae complex sp.	0	0	0.0022855	0	0.00314097	0	0	0	0	0	0	0	1.9e-05	3.09e-05	0	0	0	0	0	0	0	0	0	1.04e-05	0	0	0	0	0	0	0	0	0	0	0	0	0	0	0	0	0.00303841	0	0	0	0	0	0	0.460196	0
Mogibacterium diversum	0.00190738	0	0	0.000363455	0	9.66e-06	0.00345806	1.26e-06	0.0105595	0.00622538	0	0	0	1.4e-05	2.68e-05	0	0.000320694	0.0107143	0.00107993	4.65e-05	0.00190564	0	0.156566	0.0201295	0	0	7.84e-06	0.0263808	0.00675719	0.00233603	0.0124717	0.0105167	0.00778836	0.000614821	0.0237919	0	0	0.0431865	0.00509239	0	0	0.0121943	0.0224903	0	0.000943561	0.00781844	0	0	0.0236818
Streptococcus pneumoniae	0.000275379	0	0	0	0	0.156517	0	9.33e-05	0.0113645	0.0245284	0	0	0	0	0.0187635	0	0.00777953	0.00183466	0.00797224	0.000795996	0.000627011	0.00491439	0.0041373	0.00326672	0	0.00154604	0	0.00259628	0	0.0025715	0	0.0065419	0.0743311	0.00961366	0.00113618	0	0	0.000542865	0.00100989	0	0.00786916	0.0869835	0.000362913	0	7.62e-06	0.000722949	0	0	0
Streptococcus salivarius	0.00082711	0	0	0.000824518	0	0.000157896	0.000381645	0.00171971	0.00625325	0.00372207	0	0	0	1.33e-05	0.0146613	0	0.00226634	0.000731722	0.00147649	0.00101452	6.65e-05	0	0.0606084	0.00503455	0.00019108	0	0	0.000759631	0	0.00138728	0	0.00692923	0	0	0	0	0	0.000970375	0.00737388	0	8.68e-05	0	0.0509445	0	0.000140615	0.0139107	0	0.0297694	0
Veillonella dispar	0.00409245	0	0.000570935	0.00157464	0	0.0237581	0.000597005	0.000199391	0.00825771	0.0057911	0.0102534	0	0.00485017	0.000561421	0.00153516	0.000101124	0.000663543	0.132707	0.00463919	0.00852242	0.00540568	0	0.033913	0.00483503	0	0	0	0.00301739	0.00599193	0	0.0221186	0.00077057	0.00304691	0.00195121	0.00151297	0	0	0.0130463	0.0117077	0	0	0.0253684	0.0505547	0	0.000560432	0.023489	0	0	0
Streptococcus mitis	0.000458501	0	0	0.000129581	0	0.233636	0	5.74e-05	0.00839997	0.00917091	0	0	0	0	0.00601696	0	0.0044464	0.000938226	0.0218136	0.00135348	0.00080465	0.00287218	0.00314343	0.00859013	0	0	0	0.000272455	0	0	0.0218424	0.0130772	0.00341005	0.00648896	0.00514627	0	0	0.00144112	0.000358642	0	0.000853617	0.0517943	0.00058952	0	0	0.000794187	0	0.00940639	0
Actinomyces odontolyticus	0.000153337	0	0	0.000693828	0.00894882	0	0.00292759	0.000173114	0.0196553	0.00014058	0	0	0.264934	7.61e-05	0.00366819	0	0.000852209	5.81e-05	0.00136657	0	0.00301864	0.000622577	0.0228522	0.00561612	0	0	3.64e-06	0.00329867	0	0	0.00757534	0.00117768	0	9.83e-05	0.00489385	0	0	0.006128	0.00141797	0.00141929	8.81e-06	0.00195488	0.0117688	0	0.000148687	0.00826315	0	0	0
Peptostreptococcus stomatis	0.00702328	0	0	0.000941375	0	4.12e-05	0.0020125	3.45e-06	0.0129065	0.0141274	0	0	4.74e-06	0	1.23e-05	0.000294367	7.32e-05	0.0562004	0.000482233	8.49e-05	0.0117588	0.000748956	0.00239601	0.00174361	0	0.0140193	4.65e-05	0.0395162	0.00685761	0.00868708	0.00683481	0.00141119	0.0472852	0.00744809	0.0559291	0	0	0.0766703	0.000711329	0	0	0.00440945	0.0189517	0	0.000187	0.00537016	0	0	0
Streptococcus milleri	0.00221578	0	0	0.00195537	0	9.93e-05	0.000285973	4.89e-05	0.0107558	0.000370111	0	0	0.00502888	0	0	0.000254835	0.000374604	0.0197385	0.00296025	0.000401818	0.0358501	0	0	0.00584961	0	0.129651	2.44e-06	0.00957721	0	0	0	0.0482061	0.00214061	0.0010886	0.0448205	0	0	0.00870844	0.00190538	0	0.000108445	0.0105599	0.000174752	0	4.99e-05	0.000876742	0	0	0.0531125
Veillonella parvula	0.00815493	0	0	0.000468085	0	0.0408743	0.00144388	0.000159201	0.00313376	0.00152694	0	0	0.00638615	0.00127786	0.000881953	0.000238116	9.01e-05	0.130442	0.00167823	0.00553214	0.00642079	0	0.00791011	0.00115438	0	0	9.91e-06	0.00377376	0.0224564	0	0.00560419	0.00102271	0.013317	0.00283541	0.00351396	0	0	0.0128263	0.0118279	0	0.000107552	0.0102741	0.0441861	4.31e-05	0.000704986	0.00806287	0	0	0
Lactobacillus fermentum	0	0	0	0	0	0	5.33e-05	0	0	2.88e-05	0	0	0.0457089	3.49e-06	0	0	0	0	0	0.297966	5.57e-06	0	0	0	0	0	0	0.000553478	0.0019619	0	0	0.00117043	0.000399051	0	0	0	0	0.00019875	0.00011196	0.00325646	0	0	1.81e-05	1.48e-05	0	0	0	0	0
Prevotella intermedia	0.0105664	0	0	0.00298884	0	7.89e-05	0.00707005	1.5e-05	0.0171955	0.0348427	0	0	0.000789588	0	0	0.000483157	0	0.0123469	0.00122348	0.011017	0.00140199	0.00423333	0.00944444	0.0105294	0	0	0.000621392	0.00313555	0.01502	0.00312272	0.00590218	0.0021804	0.0456784	0.00578442	0.0625161	0	0	0.0120056	0.0213849	0	3.74e-05	0.00251543	0.0143422	1.1e-05	0.000585935	0.00815355	0	0	0.00611308
Streptococcus parasanguinis	0.000175853	0	0	0.000333509	0	8.11e-06	7.71e-05	1.22e-05	0.00321063	0.00154743	0	0	0	2.52e-05	0.123894	0	0.000269268	0.000546193	0.0170268	0.0161686	2.6e-05	0	0.0112447	0.0100029	0	0	0	0.00133226	0	0.000560406	0.0237359	0.00147585	0	0.00160302	0.00087547	0	0	0.00211086	0.0708005	0	0	0.000540464	0.00236222	0	1.49e-05	0.00307227	0	0	0.0139189
Prevotella jejuni	0.000732394	0	0	0.00163842	0	2.99e-06	1.42e-05	0.000117205	0.0116716	0.0089102	0.0172472	0	2.41e-06	3.07e-05	1.87e-05	0	4.96e-05	0.00145607	0.00076842	0.00016718	0.00157372	0	0.0852121	0.0057336	0	0.0051674	1.41e-06	0.000543943	0.00313567	0	0.00617333	0.00276107	0.0567641	0.00489528	0.0172428	0	0	0.00378756	0.00275259	0	0	0.00740118	0.0141045	0	6.61e-05	0.00554381	0	0	0.0329686
Streptococcus peroris	3.31e-05	0	0	3.16e-05	0	0.000103361	0	1.39e-06	0.000650916	3.67e-05	0	0	0	0	0.0445796	0	0.000562233	0.0022456	0.00207268	0.00175004	5.86e-05	0	0	0.231643	0	0	0	0.000315368	0	0	0	0.00457212	0	0	0	0	0	0.000165456	0.000460468	0	0	0.000435559	9.2e-06	0	0	0.000484798	0	0	0
Megasphaera micronuciformis	0.000400038	0	0	0.000437892	0	8.28e-06	0.000157371	5.83e-06	0.0031756	0.0176129	0.00169891	0	0	0	4.14e-05	0	0.000109944	0.00086582	0.000789833	5.98e-05	0.0057603	0	0.0528237	0.00639585	0	0.000309533	0	0.0162427	0.000386095	0.0039471	0.0153925	0.00354684	0.0431141	0.00289544	0.00302216	0	0	0.0291648	0.00122091	0	0.000179032	0.0221411	0.0175022	0	2.75e-05	0.000514637	0	0	0.0365348
Gemella sanguinis	0.00076295	0	0.00106266	0.000969226	0	1.59e-06	0.000666711	1.5e-05	0.0581387	9.96e-05	0	0	0	0	1.33e-05	9.82e-05	0.000396975	0.00053051	0.000974383	1.15e-05	3.52e-07	0	0.00369156	0.000407045	0	0	4.31e-07	0.000255986	0	0.000165238	0.0905709	0.00173463	0	3.2e-05	0.000281603	0	0	0.00284154	4.99e-06	0	4.6e-05	0.000247891	0.000279839	0	0.000581794	0.106785	0	0	0
Mogibacterium timidum	0.000729418	0	0.000863041	0.000373221	0.000406256	0.00153226	0.0800513	0.000298873	0	0.0278312	0	0	0.000161574	1.01e-05	0	0	2.69e-05	0.0300443	0.000313643	0.000595846	0.00183899	0.0131897	0.000138801	0.00341295	0	0.00786659	0.00050481	0.00537797	0.000754798	0.00150973	0	0.000641463	0.00161203	0.00318807	0.00800464	0	0	0.0556293	0.00568581	0	1.17e-05	0	0.000154578	0.000154199	0.00184348	0.00113185	0	0	0
Granulicatella adiacens	0.000265066	0	0	0.000440622	0	3e-06	0.000228306	1.12e-05	0.00676293	0.000363629	0	0	4.35e-05	0.0106649	0.0284218	0	0.0239749	0.0077078	0.00924287	0.0328268	0.0121369	0.00229404	0.00759643	0.00198161	0	0	1.54e-05	0.00624831	0.0017504	0.00108923	0.0279132	0.000522066	0.0079039	0.00159935	0.00203309	0	0	0.00688645	0.0153573	0	5.41e-05	0.00260117	0.0128003	0	5.81e-05	0.0236231	0	0	0
Acinetobacter ursingii	0	0	0	0	0	0	0	0	0	0	0	0	0	0.000469503	0.0002946	0	0	0	0	0	0	0	0	0	0	0	0	0	0	0	0	0	0	0	0	0	0.250616	0	0	0	0	0	0	0	0	0	0	0	0
Veillonella atypica	0.000196659	0	0	8.42e-05	0	0.0953818	5.36e-05	5.52e-07	0.00248447	0.00229001	0	0	0	3.51e-06	0.000588069	0	0.00023421	0.00254867	0.000841279	8.15e-05	5.36e-05	0	0.0122209	0.00256317	0	0	0	0.000481095	0	0.000146233	0.000728669	0.0025563	0.000200753	0.000680615	0.000249214	0	0	0.0142335	0.00010271	0	0	0.00407418	0.0546183	0	5.46e-05	0.000685197	0	0	0.0477352
Fusobacterium nucleatum	0.000852402	0	0	0.000261401	0	0.00753739	0.0108205	0.00022418	0.0153649	0.0141353	0	0	0.000744587	3.13e-06	1.05e-05	0	0.00104298	0.0050476	0.000580685	0.0234755	0.0101837	0.000640031	0.00183201	0.000826256	0	0.00211418	0.000360663	0.0374479	0.00498123	0.00820511	0	0.00511433	0.00518513	0.00740043	0.00843441	0	0	0.0265357	0.00102296	0	0.000335147	5.58e-05	0.0118717	6.21e-05	0.00705219	0.00119611	0	0	0.00554537
Staphylococcus haemolyticus	0	0	0	0	0	0	0	0.00590435	0	0	0	0	0	0.0155775	0.00206113	0	3.77e-05	0	0	0	0.00916274	0.0219522	0.000486342	0	0	0	0	0	0	0	0	0.000480026	0.00806909	0	0	0	0	1.42e-06	8.88e-07	0.0131696	8.18e-06	0	0.0870198	0.00071639	0.00304154	0	0	0	0.0116788
Haemophilus parainfluenzae	0.00134033	0	0.000920027	0.000494131	0	1.52e-05	0.000419798	2.16e-06	0.0159917	8.94e-05	0.0148705	0	0	3.44e-06	0.00151881	0	0.00109981	0.0110233	0.00162547	0.00120561	3.05e-07	0.00210909	0.000236745	0.00060192	0	0.000774094	0	2.18e-05	0	0	0.0256628	5.41e-05	0	0	0.00333201	0	0	3.46e-06	0.000189076	0.000801349	0	0.0106696	7.13e-05	0	0.00226666	0.117468	0	0	0.0020304
Staphylococcus pasteuri	0	0	0	0	0	0	0	0	0	0	0	0	0	0	0	0	0	0	0	0	5.12e-07	0	0	0	0	0	0	0	0	0	0	0	0	0	0	0	0	0	0	0	0	0	0.208467	0	0.000436358	0	0	0	0
Fusobacterium periodonticum	0.00403844	0	0	0.00163722	0	2.07e-05	0.000925618	0	0.0327158	0.000734348	0	0	1.57e-05	3.03e-06	0	2.25e-05	6.06e-05	0	0.00148804	0	4.51e-05	0	0.0144073	0.00288674	0	0.00659966	1.32e-06	0.000258727	0	0.000883213	0.0484109	0.000883404	0	0.000587251	0.000931787	0	0	0.00111312	0.000103867	0	8.78e-06	0.00584081	0.00200483	0	0.000242317	0.0459957	0	0.00270754	0.0286518
Enterococcus faecalis	0	0	0.0567503	0	0	0	0.0786457	0	0	0	0.00553538	0.00512178	0.000543308	0	0	0	0.000146544	0	0	0	0	0	0	0	0	0	0.00186111	0	0.0384253	0	0	0	0	0	0.00791208	0	0	0.000184546	0	0	7.07e-06	0	0	4.15e-05	0	0	0	0	0
Corynebacterium accolens	0	0	0	0.000740824	0	0	0	0.00388179	0	0.00545587	0	0	0	0	0.000232685	0	0	0.000165863	0	0	0.0624693	0	0	0.00141004	0.000456592	0	0.0121856	1.43e-05	0	0	0	0.0052527	0.00165486	0	0.0781333	0	0	0	1.46e-05	0	0	0	0	0.00753489	0.01499	0	0	0	0
Rothia dentocariosa	0	0	0	0	4.88e-05	5.71e-05	0.0056322	0.000706934	6.37e-05	0.000366055	0	0	0.146698	0	9.72e-06	0	0	0	0.0012694	0.00246726	7.57e-05	0	0.000500201	0.000564624	0	0	4.48e-05	0.00216727	0	0.000483615	0.00120491	5.45e-05	0	0	6.87e-05	0	0	0.00667341	0.000627306	0	8.41e-06	0.000751431	0.0109605	0	0.00198657	0.000135963	0	0	0
Lactobacillus gasseri	0	0	0	0	0	0	2.83e-05	2.33e-06	0.000177822	0	0	0	0.15903	0	0	0	0	0	0	0.00226761	0.000197158	0	0.00191516	3.21e-05	0	0	0	0.00362049	0	0	0	0.000184042	0.000211835	0	0	0	0	0.00401295	2.33e-06	0.00086434	0	0	3.84e-06	0	0	0	0	0	0.00219
Neisseria mucosa	0.00241999	0	0	0.00428202	0	0	0.00072344	0	0.00128394	0	0.0105992	0	3.15e-05	0.020039	0.000126903	0.000214331	0.00539711	0	0.00371193	0.00459975	0.00159529	0.0149538	0	6.46e-05	0	0	2.03e-05	7.68e-05	0.000507112	0.00157782	0	0	0	0	0.0133808	0	0	0.00307147	6.72e-05	0	0	0.0542489	0.000392958	0	7.82e-05	0.016286	0	0	0
Corynebacterium tuberculostearicum	0	0	0	0	0	0.00127505	0	0.0195531	0	0	0	0	0	0	0	0	0	0	0	0	4.3e-05	0	0	0	0	0	0.00114607	0	0	0	0	0	0	4.95e-05	0	0	0	0	3.95e-05	0	0	0	0	0.000204371	0.14173	0	0	0	0
Campylobacter concisus	0.00153474	0	0	0.000600159	0	0.010116	8.52e-05	0	0.00132619	0.00290184	0.0199369	0	0	3.72e-06	1.25e-05	0	0.000248116	0.00142105	0.000245088	6.47e-05	0.00054103	0	0.00743459	0.000553852	0	0	1.62e-06	0.000448569	0	0.000774576	0.0138948	0.00061919	0.00680552	0.000811153	0.00123205	0	0	0.0125964	0.000241015	0.000867759	1.08e-05	0.00175963	0.0604693	0	8.26e-05	0.00197439	0	0	0.0109933
Prevotella bivia	0.00145859	0	0	0.00151493	0	1.18e-06	0.00011175	3.22e-06	0.00126393	0.00555142	0	0	2.27e-05	7.32e-06	0	0	0	0.00190036	0.000157743	0.000424375	0.000507086	0	0.00262169	0.000371302	0	0.000439602	1.59e-06	0.00116775	0	0.00182795	0.00121447	0.000426614	0.000334596	0.0758855	0.00263065	0	0	0.00282711	0.000252178	0.000682619	0	0.00146256	0.00306841	0	1.95e-05	0.00203279	0	0.0313806	0.00345914
Lactobacillus mucosae	0	0	0	0	0	0	0	0	0	0	0	0	0.0165555	3.13e-06	0	0	0	0	0	0.0195394	0.000218005	0	0	5.53e-07	0	0	0	7.56e-05	0	0	0	0.069595	0	0	0	0	0	0	0.0192845	0	0	0	0	4.43e-06	0	0	0	0	0.0184852
Prevotella disiens	0.000493163	0	0	0.000205727	0	2.04e-06	0	7.99e-06	0.000832427	0.00156481	0	0	0	0	1.7e-05	1.57e-05	0	0.000921822	3.04e-05	0.000559925	0.000848797	0	0.00936544	0.000203122	0	0	5.52e-06	0.000179369	0	0.0478132	0	0.000353942	0.00479226	0.022381	0.00066101	0	0	0.0458789	0.000143802	0	0	0.00095216	0.00284262	0	0.00010722	0.00136801	0	0	0
Actinomyces graevenitzii	1.27e-05	0	0	0.000185486	0.000229145	8.21e-06	2.6e-05	6.16e-05	0.0204024	0.000428656	0	0	7.94e-05	0	0.000136979	8.43e-06	2.27e-05	9.76e-05	0.0223719	0	0.00012724	0	0.00798551	0.00185408	0	0	0	2.64e-05	0	0	0	9.63e-05	0.000194839	2.75e-05	0.000322496	0	0	0.0118493	0.0627965	0	0	0.000790831	0.000904872	0	2.27e-05	0.000452207	0	0	0.00805719
Prevotella denticola	0.000749986	0	0	0.000573959	0	0	0.00314462	0.000100809	0	0.0176729	0	0	0.00777158	0	8.36e-06	0	0	0.000929391	0.000358695	0.00723747	0.00021952	0	0.0140153	0.00588475	0	0	2.01e-05	0.024345	0	0.00145481	0.00207121	0.00147074	0.00299583	0.000181371	0.00979927	0	0	0.0214099	0.00537514	0	1.45e-05	0.00258339	0.000675474	2.83e-05	0.00044349	0.00290199	0	0.0022299	0.00147484
Streptococcus pseudopneumoniae	1.86e-05	0	0	3.87e-05	0	0.011131	0	0	0.00234521	0.0151528	0	0	0	6.64e-06	0	0	0.00126262	0.00107837	0.00340147	0.000404569	0.000114864	0	0.00068663	0.000799361	0	0	0	4.52e-05	0	0	0	0.00323746	0.00721501	0.000455964	0	0	0	0.000346461	4.28e-05	0	0.0418807	0.0186143	6.54e-05	0	0	0	0	0	0.0255179
Peptoniphilus lacrimalis	0	0	0	0	0	0.000901949	0	0	0.0135234	0.000125945	0	0	0	9.03e-06	0.00120915	0	0.00228744	0	0.00581638	0.00157059	0.000204254	0	0.00161713	0.00242968	0	0	0	0.00117128	0	0.00240539	0.0329612	0.00484956	0	0.000991266	0.00213507	0	0	0.0404021	0.00504231	0	0	0.00567062	0.000160999	0	0	0.00732605	0	0	0
Corynebacterium simulans	0	0	0	0	0	1.75e-05	0	0.000420904	0	0.00447509	0.00281025	0	0	0	0	0	0.000654708	0	0	0	0.0538602	0	0	0	0	0	0.0172671	8.96e-06	0	0	0	5.17e-07	0	8.81e-05	0.0392188	0	0	0	6.86e-06	0	0	0	0	0.0101788	0.000666333	0	0	0	0
Neisseria sicca	0.00274188	0	0	0.00466847	0	1.26e-05	0.000678653	0	0.0017559	8.8e-06	0	0	0	0.0209392	0.000122548	0	0.0031376	0	0.00316192	0.004404	0.00198067	0.0144406	0	6.79e-05	0	0	8.52e-06	3.07e-05	0.000734564	0.00163251	0	0	0	0	0.0106959	0	0	0.00327295	8.96e-05	0	0	0.0518975	0.000295447	0	0.000220629	0.00201944	0	0	0
Pasteurella multocida	0	0	0	0	0	1.88e-05	0.000691692	0	0	0	0	0	0	0	0	0	0	0.00292275	0.000523725	0	0	0	0	7.73e-06	0	0	0	0	0.0155071	0	0	1.42e-05	0	0	0	0	0	3.15e-05	3.83e-05	0.0284106	0	0.0047103	0	2.21e-05	0	0	0	0	0.0738304
Bifidobacterium longum	7.28e-05	0	0	0	0	0	0	0	0	4.13e-05	0	0	0.00193761	0	0	0	0	0	0	0.000104448	0	0	0	0	0	0.00518438	0	0	0.00281162	0	0	1.48e-05	0	0	0	0	0	0.0113534	0	0	0	0	0	4.25e-05	0	0	0	0.00804528	0.0496634
Slackia exigua	0.000207016	0	0.000185618	0.000276174	0	0.000179565	0.00238206	9.59e-05	0.00271319	0.00172121	0	0	0.000179357	1.73e-06	0	0	0	0.0012907	0.000166047	5.03e-05	0.0103173	0.00070919	0.00155233	0.00201571	0	0	6.4e-06	0.0292737	0.000974026	0	0.0014382	0.00609202	0.0140663	0.000643692	0.0113953	0	0	0.0195619	0.000470839	0	1e-05	0.00300005	0.0010387	9.83e-06	0.00024636	0.00027048	0	0	0.00409638
Lactobacillus salivarius	0	0	0	0	0	0	0	1.93e-06	5.62e-06	0	0	0	0.0423187	0	0.000233336	0	0	0	4.91e-05	0.00141441	0.000400848	0	0	3.98e-05	0	0	0	0.00103732	0	0	0.000850366	0.0421118	0	0	0	0	0	0.000138371	7.73e-06	0	0	0	0.00518949	5.81e-06	9.1e-06	0	0	0	0.0169545
Olsenella uli	2.65e-05	0	0.000569778	0.000916676	0.000178806	0.000888751	0.0353415	7.02e-05	0.00224135	0.00244912	0.00146181	0	0.000775372	0	4.75e-05	0	2.36e-05	0.00433445	0	0.00294132	0.0114356	0.0029026	0.00256581	0.000506303	0	0	4.51e-05	0.0059402	0	0.000442987	0	0.00513098	0.00891949	0.00360816	0.00117437	0	0	0.0106611	0.000746069	0	0	0	0	1.51e-05	0.000984677	0	0	0	0.00209573
Neisseria meningitidis	0.000660147	0	0	0.000920769	0	7.97e-06	0.000201931	0	0.00412372	6.07e-06	0	0	0	0.00223923	0	0	0.0327338	0.000662801	0.000158356	0	7.3e-05	0	0	2.31e-05	0	0	0	1.86e-05	0.0105277	0	0	0	0	0	0.000625468	0	0	0.00175382	0	0	0	0.0407632	0.00010283	0	4.41e-05	0.0111693	0	0	0
Atopobium rimae	6.67e-05	0	0	0.000167935	0	1.08e-05	0.00204784	2.53e-05	0.00079044	0.000801396	0	0	2.89e-05	0	2.99e-05	5.53e-06	0	0.000384094	0	0.000661024	0.0015741	0.00091453	0.00200179	0.00195731	0	0	2.91e-06	0.0660471	0	0.00111659	0	0.000395633	0.00357673	0.00101052	0.000317152	0	0	0.00534425	0.000411804	0	0	0.00011965	0.00238691	0	0.000258124	0.000104639	0	0	0
Atopobium parvulum	6.16e-05	0	0	7.33e-05	0	1.89e-06	0.000143978	7.41e-07	0.00149274	0.000263932	0	0	5.49e-05	0	6.31e-05	0	3.14e-05	9e-05	0.00101618	0.000177698	0.000386597	0	0.00649573	0.00246063	0	0	2.05e-06	0.0508728	0	0.000392521	0	0.00120347	0.00727468	0.000647033	0.00289876	0	0	0.00376452	0.00299262	0	0	0.000504737	0.00343619	0	0.00023034	0.000331059	0	0	0.00278546
Gardnerella vaginalis	0.00222348	0	0	0	0	0	6.66e-05	0	0	0	0	0	0	0	0	0	0	0	7.84e-05	0	3.87e-07	0	0	7.71e-07	0	0	0	0	0	0.000181686	0	0	0	0.0776567	0	0	0	0.00579803	9.61e-06	0	0	0	0	0	0	3.41e-05	0	0	0
Neisseria subflava	0.000181341	0	0	0.000568484	0	0	9.57e-05	0	0.00327402	1.25e-05	0	0	0	2.51e-05	0	1.16e-05	0.0636825	8.98e-05	0	0	5.28e-06	0	0.00226747	2.63e-05	0	0	6.81e-07	4.34e-05	0	0	0	8.91e-06	0	0	0	0	0	6.79e-05	8.87e-06	0	0	0.00159409	3.57e-05	0	0	0.0124001	0	0	0
Aggregatibacter segnis	0.000302152	0	0	0.000403166	0	7.22e-06	0.000137353	0	0.000374816	2.2e-06	0	0	0	0	1.2e-05	0.00687209	0	3.43e-05	0.000473939	0	0	0	0	7.06e-05	0	0	6.65e-06	0	0	0	0	8.86e-06	0	0	0.000425443	0	0	3.63e-06	0	0	0	0.0616979	0	0	1.6e-05	0.00951689	0	0	0
Dialister pneumosintes	0.00220673	0	0.000305876	0.000310801	0	9.18e-06	0.000479764	0	0.00644421	0.0121877	0	0	8.87e-05	0	1.91e-05	1.41e-05	0	0.00272681	0.000102609	0	0.00320313	0	0.00157419	0.00277418	0	0.00343144	1.43e-05	6.7e-06	0.00321015	0.00166467	0	0.00131102	0	0.00189086	0.00148604	0	0	0.00704803	1.08e-05	0	1.65e-05	0.00947971	0.00591677	2.43e-05	0.000202985	0	0	0	0.00675034
Streptococcus intermedius	0.000313378	0	0	0.000287626	0	4.5e-06	0.000398878	9.38e-06	0.0228641	0.000309376	0	0	0.0022493	2.61e-05	0.000149935	9.23e-05	7.46e-05	0.00206629	0.00147464	0.000779018	0.0055151	0	0	0.0045487	0	0.00532375	4.05e-07	0.00183256	0	0	0	0.00318453	0.000426536	0.000542283	0.00485374	0	0	0.0015604	0.00166602	0	0	0.00133174	0.000232139	1.06e-05	3.31e-05	0.000553213	0	0	0.0110241
Alicycliphilus denitrificans	0	0	0	0	0	0	0	4.27e-06	0	0	0	0	0	0	0.000106257	0	0	0	0	0	0	0	0	0	0	0	0	0	0	0	0	0	0	0	0	0	0	0	4.75e-07	0	0	0	0	0	0	0	0.0701673	0	0
Pseudomonas mosselii	0	0	0	0	0	0	0	0	0	0	0	0	5.09e-05	0	4.12e-05	0	0	0	0	0	0	0	0	0	0	0	0	0	0	0	0	0	0	0	0	0	0	0	0	0	0	0	0	0	0	0	0.0666686	0	0
Oribacterium sinus	0.000682387	0	0	0.000101006	0	8.64e-06	0.000123169	0	0.00215964	0.00689447	0	0	0	0	0	0	5.38e-05	0.000128342	0.000547341	0.000241664	7.53e-05	0	0.00240798	0.000280475	0	0	8.76e-07	0.0120724	0.000251819	0.000111929	0.00223095	0.00017834	0.00614641	0.000238771	0.000381506	0	0	0.0188674	8.45e-06	0	0	0.00657274	0.000521284	0	0.000149279	0.00226568	0	0	0.00158858
Enterobacter cloacae	0	0	0	0	0	0	0.00261352	0	0	0	0	0	0	0	0.00221253	0	0	0	0	0.00120825	0	0	0	0	0.00396823	0	0	0	0	0	0	0	0	0	0	0	0	0	0	0	0.0538072	0	0	0	0	0	0	0	0
Anaerococcus hydrogenalis	0	0	0	4.6e-06	0	4.27e-06	0	0	3.4e-05	1.3e-05	0	0	0	0	0	0	2.37e-05	0	0	0	3.14e-07	0	0	1.57e-06	0	0	0	5.82e-06	0	0	0	0	0	0.00217667	0	0	0	0.000109021	0	0	0	0	0	0	0	0	0	0.0602135	0
Filifactor alocis	0.00130828	0	0.000201816	0.000190418	0	0.000523651	0.00279136	1.3e-05	0.0129157	0.000319396	0.00077666	0	0.000160882	0	0	2.8e-05	0	0.00640493	0.000225671	0.000163922	0.000508221	0	0.00025966	0.000871252	0	0.000849019	2.25e-05	0.0082346	0.000353008	0	0	0.000642863	0.000861624	0.000456432	0.00623942	0	0	0.00632314	0.00168983	0	1.09e-05	0.000134509	0.000160218	0	0.000920761	0.00320551	0	0	0.00222692
Corynebacterium jeikeium	0	0	0	0	0	0	0	4.19e-05	0	0	0	0	0	0	0	0	0	0	0	0	0.000309582	0	0	0	0	0	8.19e-06	0	0	0	0	0	0	0	0	0	0	0	0	0	0	0	0	0	0.0351249	0	0	0.0233192	0
Prevotella fusca	0.000320631	0	0	0.000205224	0	0	0	1.23e-05	0.0434641	0.000505818	0.000459788	0	2.02e-05	2.23e-06	7.47e-06	1.38e-05	0	0.000532551	2.67e-05	3.88e-05	0.000170315	0	0.000845464	9.76e-05	0	0.000837709	2.42e-07	0.000191523	0	9.29e-05	0.00185145	0.000126014	0.00229539	0.000288225	0.000844292	0	0	0.000555319	0.000122769	0	0	0.0028866	0.00074955	0	2.48e-05	0.000696398	0	0	0
Alloscardovia omnicolens	1.51e-05	0	0	0	0	0	3.09e-05	0	0.00474832	0.00236991	0	0	0	0	0	0	5.4e-05	0	4.85e-05	0.000117474	0.000818583	0	0.0101881	0.000656347	0	0.00212955	0	1.9e-06	0.000379471	0.00118068	0	9.21e-06	0	0.00480836	0.0139892	0	0	0.00262701	0.000249674	0	0	0	2.52e-05	0	0	9.48e-05	0	0	0.0119693
Porphyromonas gingivalis	0.00077515	0	0	0.000229472	0	0.000283294	0.0104234	0	0.00779084	0.00509686	0	0	0.000201476	0	1.02e-05	0	0	0.000349893	9.14e-05	0.00011512	0.000124008	0	0	0.00108476	0	0	3.38e-05	7.31e-05	0	0	0	0.000453786	0.000174549	0.000493145	0.0031058	0	0	0.00378053	0.0110006	0	0	0.000408735	0.000170994	0	0.000813944	0.000548097	0.00787835	0	0
Streptococcus vestibularis	5.05e-05	0	0	0	0	0.0189691	0	2.55e-05	0.000773773	0.000195171	0	0	4e-05	0	0.00134638	0	0.000257799	0.000147651	0.00131957	0.000639004	6.86e-06	0	0.00372919	0.0072649	0	0	0	0.000904043	0	0	0	0.00287972	0.00331459	0	0.00475478	0	0	0.000391531	0.00448935	0	0	0.00127637	0.00236517	0	0	0.000301684	0	0	0
Streptococcus gordonii	0	0	0	5.16e-05	0.000111494	0.000338369	0.00063325	0	0.000404725	0.0006658	0	0	2.15e-05	5.8e-05	7.78e-05	0	0	0	0	0.0007022	0.000192644	0.00203615	0.0117707	0.000453923	0.000285347	0	5.41e-06	0.00204003	0	0	0	0.000931783	0	0.000107136	0.000470748	0	0	0.000309208	0.00134452	0	9.61e-06	0.000118398	0.000976873	0	0.000162094	0.00357224	0.0171158	0	0
Lactobacillus paracasei	0	0.0210603	0	0	0.00144704	0	0.00296812	0	0	0	0	0	0.00128893	0	0	0	0	0	0	0.00624217	1.35e-05	0	0	0	0	0	0	0	0	0	0	0	0	0	0	0	0	8.68e-05	0	0	0	0	0.0192421	0.000139489	0	0	0	0	0
Streptococcus pyogenes	0.00430303	0	0	0	0	3.02e-05	0	0	0.000141194	0.00835814	0	0	0	0	5.31e-05	0	0	0.000189116	0	0.0215383	4.57e-06	0	0	0.00301515	0	0	8.61e-07	0.000105921	0	0	0	0.00166083	0	0.000191911	0	0	0	0.00505377	0.00240779	0	0	0	0.00263299	0	0.00218207	0	0	0	0
Klebsiella oxytoca	0.000450044	0	0	4.87e-05	0	0	0	0	0	0	0.0511694	0	0	0	0	0	0	0	0	0	0	0	0	0	0	0	0	0	0	0	0	3.39e-06	0	0	0	0	0	0	0	0	1.38e-05	0	0	0	0	0	0	0	0
Pseudopropionibacterium propionicum	0	0	0	0.000538463	3.55e-05	0.000503267	0.0229404	2.92e-05	0.000520593	0	0	0	0.00290117	6.75e-05	1.41e-05	0	4.22e-05	0	0.000176868	0.00647872	0.000157875	0	0	0.000109775	0	0	0.000133888	1.04e-05	0	0	0	0.000450657	0	5.11e-05	0.000249495	0	0.00775487	4.15e-05	0.00332624	0	0	0.00225902	0.00152916	0	0.000421739	9.88e-05	0	0	0
Prevotella scopos	0.000939435	0	0	0.00145438	0	0	0.000202288	1.04e-06	0.00138911	0.00174131	0.00136488	0	5.71e-06	6.62e-06	2.22e-05	0	0	0.00139118	6.61e-05	7.04e-05	0.00063692	0	0.00418294	0.000458497	0	0.00182361	1.68e-06	0.000447374	0	0.000551487	0.00732805	0.000528055	0.00479496	0.000623874	0.00600465	0	0	0.00141822	0.000306824	0	0	0.00256082	0.00437226	0	4.41e-05	0.0049442	0	0	0
Neisseria elongata	0.0016521	0	0	0.000599378	0	1.86e-05	0	0	0.00226626	6.61e-06	0.00190686	0	0	0.000468738	0	5.34e-05	0.00172761	0.00017669	0.000480192	5.37e-05	0.00254753	0	0.000212506	0.000218242	0	0	3.85e-05	0.00092306	0.000577804	0	0.00255948	5.67e-05	0	0	0.00751363	0	0	0.000822073	0.000138684	0	0	0.020035	3.84e-05	0	0	0.00286407	0	0	0
Streptococcus agalactiae	0.00019695	0	0	9.19e-05	0	0	0.000611276	0.000173277	0.000339202	0.000128032	0	0	0.000103559	0	0	5.4e-05	0	0.00767815	0.00520766	0.00147722	0.000170022	0	0	0.00646688	0	0	1.03e-05	0.00409404	0	0	0	0.00983755	0	0.000763886	0.00309826	0	0	0.00495386	0.000489707	0	0	0.000649369	0.000116966	0	7.27e-05	0	0	0	0
Bradyrhizobium diazoefficiens	0	0	0	0	0	0	0	0	0	0	0	0	1.22e-05	0	1.84e-05	0	0	0	0	0	0	0	0	0	0	0	0	0	0	0	0	0	0	0	0	0	0	0	0	0	0	0	0	0	0	0	0.0466784	0	0
Actinomyces pacaensis	6.46e-05	0	0	0.000196779	6.46e-05	1.54e-06	5.87e-05	1.09e-05	0.00529765	0.000580008	0	0	0	1.92e-06	0.000218897	0	7.69e-05	0.000917852	0.000460514	1.12e-05	5.59e-05	0	0.00370912	0.00146914	0	0.000288758	4.18e-07	0.00404675	0	0	0.00717968	0.000885503	0.000219784	0.000279425	0.003365	0	0	0.00160613	0.000558602	0	0	0.000548971	0.00198562	0	1.71e-05	0.000660132	0	0	0.0113609
Facklamia hominis	0	0	0	0	0	0	0	0	0	0	0	0	0	0	0	0	0	0	0	0	0	0	0	0	0	0	0	2.69e-06	0	0	0	0	0	0	0	0	0	1.92e-05	0	0.00444979	0	0	0	0	0	0	0	0.0409122	0
Bacteroides fragilis	0	0	0	9.06e-07	0	0	0	0	0	0	0	0	0	0	0	0	0	0	0	0	0	0	0	2.47e-07	0	0	0	3.28e-07	0	0	0	0	0	0	9.92e-05	0	0	0	0	0	0	0	0	0	0	0	0.00360794	0	0.0413198
Propionibacterium acidifaciens	0	0	0.000128585	0	4.04e-05	0.000199605	0.00379533	0.000351327	9.87e-05	0	0	0	0.00801398	6e-06	0	0	0	0.000320965	0	0.00614812	0.00150983	0	0.000661759	0.000691287	0	0	0.000150293	0.00107511	0.00044983	0.000699798	0	0.00130023	0	1.94e-05	0.000283956	0	0	0.00639877	0.00019253	0	0	0.000964137	0.00758391	6.81e-06	0.000826648	1.87e-05	0	0.00214527	0
Peptoniphilus rhinitidis	0	0	0	0	0	0	0	0	0	3.31e-05	0	0	0	0	0	0	0	0	2.31e-05	0	0	0	0	0	5.53e-05	0	0	0	0	0	0.00400412	5.12e-06	0	0	0	0	0	1.56e-05	0	0.00180048	0	0	0	0	0	0	0	0.0379361	0
Lactobacillus casei	0	0.0419147	0	0	0	0	9.17e-05	0	0	0	0	0	0.000161516	0	0	0	0	0	0	0.000153175	1.92e-06	0	0	0	0	0	0	0	0	0	0	0	0	0	0	0	0	0	0	0	0	0	0.00051039	0	0	0	0	0	0
Actinomyces massiliensis	0	0	0.000344495	7.92e-05	0	0.00028762	0.00502678	0	0.00178139	7.22e-06	0	0	0.00044106	0	7.18e-06	0	0	0	0	0.000273594	1.52e-06	0	0.00029549	0.000305739	0	0	8.81e-05	2.51e-05	0	0	0	0.000896171	0	0	0.000101434	0	0	2.92e-05	0.000277797	0	0	0	0.00800012	0	0.000285767	6.69e-05	0.00553201	0	0
Prevotella buccalis	0	0	0	4.25e-05	0	0	0	0	0.000336535	0.000228306	0	0	0	0	0	0	0	0	0	0	0.000185548	0	0.00100482	7.62e-05	0	0	2.64e-07	4.5e-05	0.00136604	0	0	0.000111486	0.00694637	0.00037288	0.000287439	0	0	0.000475171	4.05e-05	0	0	0.000151817	0.000758621	0	5.4e-06	0.000284506	0.0250822	0	0.0043088
Bifidobacterium dentium	1.55e-05	0	0	1.07e-05	0	0.000131932	0.000674576	8.68e-07	0	0	0	0	7.14e-05	0	0	0	0	0	0.00110761	0.000616417	0.0007162	0.00282426	0	0.000535805	3.96e-05	0	1.17e-05	0.000933068	0.00801645	0	0	9.31e-05	0	0	0.000587659	0	0	0.00131588	0.00043404	0	0	0	0.0143275	3.91e-06	0.000416965	0	0	0	0.00815665
Anaeroglobus geminatus	0.000135909	0	0.0015165	0.000141513	0	5.36e-05	0.00114297	5.72e-06	0.00251782	0.000561945	0	0	7.33e-05	0	0	0	0	7.73e-05	0.000169575	8.21e-05	0.0165867	0	0	0.000615406	5.8e-05	0.000303798	8.79e-06	0.00059873	0.00113683	0	0	0.00156038	0.00323724	3.27e-05	0.00105251	0	0	0.00701598	5.98e-05	0	3.51e-05	0.000216587	0.000104872	0	6.29e-05	0	0	0	0
Streptococcus sanguinis	0	0	0	0.000553763	0	0.000206228	0.000399171	9.67e-06	0.00107494	0.00108008	0	0	0	3.07e-06	9.27e-05	0	0.000123032	2.94e-05	0.000276205	8.92e-05	4.88e-05	0	0	0.000870087	0	0	5.01e-06	0.0012701	0	0	0.00318978	0.000430711	0	0	0.000218189	0	0	0.000213813	0.0125283	0	0	2.74e-05	0.002452	0	0	0.000575901	0	0	0
Streptococcus mutans	0	0	0	2.32e-06	0	4.31e-06	2.73e-05	0.000154022	2.45e-05	1.64e-05	0	0	0.00445117	0	0	0	0	6.83e-05	6.43e-05	0.00416945	0.000995136	0	0.00135542	0.000361469	0	0	0	0.00222648	0.00368538	0.000297835	0	0.000175582	0	0	0.000169193	0	0.0131472	0.000524429	7.31e-05	0	0	0	0.00386458	0	0.000540218	8.37e-05	0	0	0
Lactobacillus plantarum	0	0	0	0	0	2.01e-05	0	0	0	6.95e-06	0	0	0.0351329	0	0	0	0	0	0	0.000678055	0	0	0	6.02e-07	3.25e-05	0	0	0	0	0	0	0	0	0	0	0	0	0	5.92e-05	0	0	0	0.000129471	0	0	0	0	0	0
Tannerella forsythia	6.02e-05	0	0.000230382	7.8e-05	0	0.00240404	0.0146512	1.79e-05	0.00307558	0.000193491	0	0	0.000620529	5.27e-05	7.2e-06	5.32e-06	0	2.05e-05	0	1.87e-05	3.91e-05	0.00132033	0	7.68e-05	0	0	0.000261329	5.55e-05	0	0.000179116	0	2.98e-05	0.000245896	5.21e-05	0.0018824	0	0	0.00132658	0.00491723	0	6.23e-06	0.00032629	0.000669134	3.35e-05	0.000802651	0.00018464	0	0	0.00127107
Cryptobacterium curtum	8.4e-06	0	0	0	0	1.81e-05	0.00212959	1.77e-05	1.23e-05	2.06e-05	0.000927022	0	0	0	0	0	0	0.000257694	0	0.000221746	6.74e-05	0	0.0071284	0.000130339	0	0	9.78e-07	0.00569515	0.00126405	0	0	9.98e-05	0.000771326	0	0	0	0	0.00246591	0.00399011	0	0	0	0.00027053	0	0.000159858	0	0	0	0.00265806
Solobacterium moorei	0.000180128	0	0	0.000234443	0	5.54e-05	0.0012107	1.25e-05	0.00430932	0.000272084	0.000710339	0	0.000428055	1.72e-06	2.31e-05	0.000221745	0	0.000197461	0.00012384	7e-05	0.000224924	0	0.00249361	0.00261679	0	0	0	0.00110918	0	0	0.00286035	0.00667799	0.000394023	0.000166982	0.000407615	0	0	0.00109238	0.000124639	0	0	0	0.00165122	0	0.000168427	0.00147934	0	0	0.00407352
Corynebacterium propinquum	0	0	0	0.00125207	0	0	0	2.29e-06	0.000347174	4.1e-05	0	0	0	0	6.82e-05	0.00029531	3.88e-05	0	0	1.69e-05	2.58e-07	0	0	0.000477272	0	0	1.93e-05	0	0	0	0	0.00196139	0	0	0.000413091	0	0	0	0	0	0	0	0	1.65e-05	0.000627154	0.000477022	0.0150195	0	0
Streptococcus cristatus	0	0	0	5.82e-05	0	7.08e-05	0.00116088	0	0.000355247	0.00010783	0	0	1.34e-05	0	0.000138843	0	4.61e-05	0	0.000310353	0.000270521	8.15e-05	0.00424169	0.00119032	0.00347049	0	0	1.28e-05	0.000247984	0	0	0	0.000409304	0	5.58e-05	0.000735493	0	0	0.000186278	0.00613414	0	0	0	0.000175556	0	7.67e-06	0.000296588	0	0	0.0122503
Corynebacterium efficiens	0	0	0	0	0	0	0	0	0	0	0	0	2.99e-06	0	0	0	0	0	0	0	0	0	0	0	3.32e-05	0	2.51e-07	0	0	0	0	0	0	0	0	0	0	0	0	0	0	0	0	0	0	0	0.0298279	0	0.00136641
Actinomyces viscosus	0	0	0	0.000103772	0	0.00049788	0.0032797	2.34e-05	0.000394655	8.81e-05	0	0	0.000294332	2.55e-05	0.000458693	0	0	6.65e-05	0.00583904	0.00867122	1.91e-05	0	0.000239946	0.000260267	0	0	2.9e-05	0.00103572	0	0	0.00240831	0.000148734	0.000265402	0	0.00038438	0	0	0.00259341	0.000611764	0	0	0.00080793	0.00182239	0	0.000268148	0.000398575	0	0	0
Enterobacteriaceae bacterium w6	0	0	0	0	0	0	0	0	0	0	0	0	0	0	5.42e-05	0	0	0	0	0	0	0	0	0	0	0	0	0	0	0	0	0	0	0	0	0	0	0	0	0	0.000191742	0	0	0	0	0	0	0	0.0295638
Lactobacillus iners	0.000355447	0	0	0	0	0	4.28e-05	0	0	2.74e-05	0	0	0	0	0	0	0	0	6.71e-05	0	7.45e-06	0	0	2.62e-05	0	0	0	0	0.00104936	0	0	8.49e-06	0	0	0	0	0	0.0251322	0	0.00130633	0	0	4.07e-05	0	0	0.000131129	0	0	0
Brevundimonas naejangsanensis	0	0	0	0	0	0	0	0	0	0	0	0	0	0	1.64e-05	0	0	0	0	1.42e-05	0	0.00100215	0	0	3.51e-05	0	0	0	0	0	0	0	0	0	0	0	0	0	0	0	0	0	0	0	0	0	0.0252721	0	0
Prevotella buccae	0.000240554	0	0	0.000143545	0	2.18e-05	0.000103597	7.11e-07	0.00283629	0.00260059	0	0	3.8e-05	0	0	2.8e-06	0	0.00194306	2.71e-05	0.000124581	0.00130413	0	0.00101267	0.000241899	0	0.00118862	4.42e-06	0.00128133	0.00275345	9.41e-05	0	0.000151715	0.00400654	0.000273859	0.00320883	0	0	0.000299636	3.91e-05	0	0	4.04e-05	0.000616644	1.28e-05	3.01e-05	0.00014116	0	0	0
Eikenella corrodens	0.000117699	0	0	0.000582656	0	0	0.000354816	0	0.000518697	1.22e-05	0	0	0	1.49e-05	0	0.000119082	0	0.00434156	0.000516747	0.000144367	0.000217469	0	0.000228684	2.64e-06	0	0.000249245	5.41e-06	0.000708409	0.000310895	0	0.00688581	2.26e-05	0	0	0.000471007	0	0	0.00022409	4.59e-05	0	0	0.00438312	0.000117014	0	5.16e-05	0.0001554	0	0	0.00392252
Microbacterium paraoxydans	0	0	0	0	0	0	0	0	0	0	0	0	0	0	0.00433554	0	0	0	0	0	0	0.0197001	0	0	0.000587402	0	0	0	0	0	0	0	0	0	0	0	0	0	0	0	0	0	0	0	0	0	0	0	0
Acinetobacter haemolyticus	0	0	0	0	0	0	0	0	0	0	0	0	0	0	0.000187246	0	0	0	0	0	2.48e-06	0	0	0	0	0	0	0	0	0	0	0	0	0	0	0	0.0237157	1.08e-06	0	0	0	0	0	0	0	0	0	0	0
Corynebacterium minutissimum	0	0	0	0	4.54e-05	1.08e-06	0	7.08e-05	0	1.82e-05	0	0	0	0	0	0	0	0	0	0	5.5e-06	0	0	4.77e-07	0	0	0.000116157	0	0	0	0	0	0	0	6.38e-05	0	0	0	8.49e-07	0	0	0	0	4.21e-05	8.99e-05	0	0.0208914	0.00241166	0
Corynebacterium resistens	0	0	0	1.81e-06	0	0	2.14e-05	3.96e-06	0	8.56e-07	0.00115306	0	6.15e-05	0	0	0	0.000354443	0	0	0	3.97e-06	0	0	0	0	0	0.0124288	0	0	0	0	0	0	0	0	0	0	0	8.8e-07	0	0	0	0	0.00871209	0.000304469	0	0	0	0
Granulicatella elegans	0.000132445	0	0	0.00024877	0.000210451	0.000859965	3.19e-05	0.00670006	0.00151071	0.00295663	0	0	1.08e-05	4.17e-06	1.4e-05	0	0.00542791	3.99e-05	0.000174973	8.47e-05	4.81e-06	0	0.000143805	1.51e-05	0	0	0	0.00249955	0	0	0	0.000170103	0	0.000370745	0	0	0	3.15e-05	1.44e-05	0	2.42e-05	0.000335221	9.52e-05	0	0	0.000749197	0	0	0
Streptococcus infantarius	0	0	0	0	0	0.000195	0.00601418	0	0	0	0	0	0	0	0	0	0	0	0	0	0.000163394	0	0	0.000273921	0	0	0	0.000356912	0.0153999	0	0	6.74e-05	0	0	0	0	0	0	0	0	0	0	0	0	0	0	0	0	0
Atopobium vaginae	1.87e-05	0	0	0	0	2.01e-06	0	0	6.85e-06	1.53e-06	0	0	0	0	0	0	3.33e-05	0	8.98e-05	0	0	0	0	8.83e-07	0	0	0	3.75e-05	0	0.00291267	0	9.47e-07	0	0.0125478	0	0	0	0.00528474	1.57e-06	0	0	0	0	0	0	3.9e-05	0	0	0
Actinomyces gerencseriae	3.97e-06	0	0	4.27e-05	0	0.00022303	0.0122023	8.36e-06	3.79e-05	1.3e-06	0	0	0.000269759	0	0	0	0	0	3.82e-05	0.00226449	3.4e-06	0.000435365	0.000219914	0.000851519	6.1e-05	0	3.03e-05	0.000355344	0.000797261	0	0	0.000182697	0	0	5.03e-05	0	0	3.65e-05	0.000162587	0	0	0	0.00214904	0	0	0.000282277	0	0	0
Actinomyces israelii	0	0	0	6.32e-05	0	0.000168418	0.000634948	1.99e-06	0.000156119	1.11e-06	0	0	0.00795076	1.81e-06	0	0	0	0	0.000422158	0.00115844	9.06e-05	0	6.23e-05	7.68e-05	0	0	0.000175612	0.000518955	0.00507974	0	0	0.000104841	0	0	0.000128263	0	0	0.000194001	0.00235491	0	0	0	0.000260543	0	0.000240903	0	0	0	0
Prevotella corporis	0.000197985	0	0	8.88e-05	0	0	3.95e-05	6.91e-06	0.000407884	0.000718777	0	0	1e-05	0	0	0	0	0.000518768	0	1.5e-05	6.77e-05	0	0.00080219	8.07e-05	0	0	3.09e-06	5.83e-05	0	0.000323162	0	8.83e-05	0	0.000731161	0.000122387	0	0	0.000388476	8.87e-05	0	0	0.000323206	0.00100605	0	1.15e-05	0.000282656	0.0133495	0	0
Staphylococcus capitis	0	0	0	0	0	0	0	0	0	0	0	0	0	0	0	7.36e-06	0	0	0	0	0	0	0	0	0	0	0	0	0	0	0	0	0	0	0.0056259	0	0	0	0	0	0	0	0	0	0	0	0	0	0.0140557
Burkholderia contaminans	0	0.0011404	0.000227394	0	0	0	2.59e-05	0	0	0	0	0	3.3e-06	0	0	0	0	0	0	0	0	0	0	0	0	0	0	0	0	0	0	0	0	0	0	0	0	0	0	0.0136662	0	0	0	0	0	0	0	0.00455252	0
Capnocytophaga gingivalis	0.000253594	0	0.000686436	0.000421816	0	2.06e-06	0	0	0.000934838	6.67e-05	0.001585	0	1.99e-05	1.54e-05	4.29e-05	0	6.84e-05	9.79e-05	4.61e-05	0.000341964	0.000126833	0	0	9.74e-06	0	0	1.39e-06	8.06e-05	0.00216124	0	0.00531864	9.23e-06	0.000146532	8.28e-05	0.00127333	0	0	0.000870611	8.06e-06	0	0	0.0031568	0.000350896	0	1.14e-05	0.00106028	0	0	0
Streptococcus thermophilus	0	0	0	0	0	0	0.000120424	0	0.000691827	2.53e-05	0	0	0	0	0.000990198	0	0	0	4.72e-05	0.00209222	2.1e-06	0	0.00380313	0.00285463	0	0	0	0.000999647	0	0	0	0.000225679	0	0	0.000373005	0	0	5.76e-05	0.00144926	0	0	0.00200528	0.00342186	0	8.76e-06	0	0	0	0
Anaerococcus mediterraneensis	0	0	0	0	0	0	0	0	1.92e-05	0	0	0	0	0	0	0	0	0	0	0	8.06e-06	0	0	3.09e-07	5.02e-05	0	0	0	0	0	0	0	0	0	0	0	0	8.81e-06	0	0	0	0	0	0	0	0	0	0.0187532	0
Streptococcus australis	0.00024507	0	0	1.74e-05	0	0.000481341	0.000154253	1.06e-06	0.00296775	6.18e-05	0	0	0	0	0.000766653	0	0.00040412	0.00035361	0.00060483	0.00152303	8.06e-06	0	0.000347963	0.000273631	0	0	0	0.000120821	0	0	0	0.00201332	0	0.000407768	0	0	0	9.67e-05	0.0041521	0	0	0.000390546	0.000108225	0	7.48e-06	0.00273238	0	0	0
Mogibacterium pumilum	0.000583316	0	0	1.77e-05	0	2.04e-05	0.00107392	0	0.000915802	0.000331097	0	0	5.05e-06	0	0	0	0	0.000634118	7.02e-05	2.27e-05	0.000453408	0	0.00161504	0.000274713	0	0	2.55e-06	0.00555463	0.00073188	0.000325309	0	0.000345795	0	3.15e-05	0.0007392	0	0	0.000982234	9.34e-05	0	0	0.000104578	0.000603589	0	8.68e-05	9.15e-05	0	0	0.00230851
Coriobacteriaceae bacterium 68-1-3	0.00013119	0	0	0	0	0	0	0	0	0	0	0	0	0	0	0	0	0	4.43e-05	0	0	0	0.00293132	0.00120856	0	0	0	0	0	0	0	0.000589	0	0.000358448	0	0	0	0.0107386	0	0	0	0	0.00135414	0	0	0	0	0	0
Burkholderia cepacia	0	0	0	0	4.68e-05	0	0	0	0	0	0	0	0	0	0.000118194	0	0	0	0	0	0	0	0	0	2.66e-05	0	0	0	0	0	0	0	0	0	0	0	0	0	0	0	0	0	0	0	0	0	0.0095851	0.00746878	0
Achromobacter xylosoxidans	0	0	0	0	0	0	0	0	0	0	0	0	0	3.22e-05	1.49e-05	0	0	0	0	0	0	0	0	0	0	0	0	0	0	0	0	0	0	0	0	0	0	0	0	0	0	0	0	0	0	0	0.0171739	0	0
Gemella morbillorum	0	0	0	6.42e-05	0	0	0.000536459	0	0.0026117	0.000130235	0	0	0	2.07e-06	0	0.00752605	0	0	0.000197974	0	3.66e-07	0	0.00071185	0.000131792	0	0	3.14e-06	0.000204521	0	0	0	9.48e-05	0	3.34e-05	9.77e-05	0	0	6.45e-05	0	0	0	0	0.000968456	0	0.000982157	0.00219292	0	0	0
Pseudomonas alcaliphila	0	0	0	0	0	0	2.08e-05	0	0	0	0	0	7.05e-05	0	0.000100391	0	0	0	0	0	0	0	0	0	0	0	0	0	0	0	0.0022617	0	0	0	0	0	0	0	0	0	0	0	0	0	0	0	0.0140623	0	0
Peptoniphilus coxii	0	0	0	0	0	0	0	0	0	0	0	0	0	0	0	0	0	0	0	0	0	0.00162103	0	0	0	0	0	2.79e-06	0	0	0	0	0.000452847	0	0	0	0	1.6e-05	1.25e-06	0	0	0	0	0	0	0	0	0.014157	0
Peptostreptococcus anaerobius	8.48e-05	0	0	1.58e-05	0	4.91e-06	0.000293508	2.75e-07	0.000512561	0.000341054	0	0	0	0	0	6.48e-06	8.16e-05	0.00155142	5.23e-05	0	0.000184961	0	0.00102324	0.000100479	0	0	0	0.000900728	0	0	0	0.000110605	0	0.00612249	0.00123971	0	0	0.00168318	4.61e-05	0	0	0.000498878	0.000271752	0	3.88e-06	0.00104982	0	0	0
Selenomonas sputigena	0.000121631	0	0	0.000502913	0	6.83e-06	0.0022934	4.45e-07	0.000306856	0.000190722	0	0	0	0	0	0	0	0	0	0.000575141	4.15e-05	0	0.00165941	0.000174963	0	0	1.29e-05	0.00044925	0.000265407	0	0	0.00219219	0	0.0002059	0.000536124	0	0	0.000473975	2.67e-06	0	0	2.53e-05	0.000663997	1.2e-05	0.000106987	0	0	0	0.00502291
Bacteroides heparinolyticus	0.000109141	0	0	0.000104497	3.39e-05	0.000350635	0.000369536	6.34e-07	8.57e-05	3.7e-05	0	0	0.000234767	0	0	7.48e-06	0	0	0.000156971	0	8.22e-06	0	0	0.000415225	0	0	1.01e-05	0.000218975	0.00849958	8.4e-05	0	8.79e-05	0.000576274	3.26e-05	0.0030523	0	0	1.42e-05	1.01e-05	0	5.84e-06	7.2e-05	2.51e-05	8.57e-06	0.000761385	0.000188822	0	0	0
Streptococcus sobrinus	0	0	0	0	0	0	2.57e-05	1.59e-05	0	0.000538394	0	0	0	0	0	0	0	0	0	1.95e-05	0	0	0.000811377	0.000966584	0	0	0	0.00217807	0.000945484	0	0	1.08e-05	0	0	0	0	0	8.98e-05	0	0	0	0	0	0	7.47e-06	0	0	0	0.00994087
Gemella haemolysans	0.000139017	0	0	0.000161636	0	0.000484574	0	3.63e-05	0.00130698	0.00052415	0	0	0	1.86e-06	4.99e-05	0	0	0	0.00577595	0	1.65e-06	0.00152397	0.000128299	7.5e-05	0	0	4.05e-07	8.56e-05	0.00279076	0.000155056	0.000772634	8.12e-05	0	9.02e-05	8.81e-05	0	0	0.000204533	0	0	4.31e-05	3.32e-05	0.000154468	0	2.48e-05	0.000639355	0	0	0
Mycobacteroides chelonae	0	0	0	0	7.32e-05	0	0	0	0	0	0	0	0	0	3.4e-05	0	0	0	0	0	0	0	0	0	0	0	0	0	0	0	0	0	0	0	0	0	0	0	0	0	0	0	0	0	0	0	0.0149849	0	0
Methylorubrum extorquens	0	0	0	0	0	0	0	0	3.51e-06	0	0	0	0.00158642	0	0	0	0	0	0	0	0	0	0	0	0	0	0	0	0	0	0	0	0	0	0	0	0	0	0	0	0	0	0	0	0	0	0.0132236	0	0
Escherichia coli	0	0	0	0	0	0	0	0	0.000300317	1.39e-05	0	0	0	0.000540297	0.00102214	5.78e-05	0	0	0	0.0014018	0	0	0	0	0	0	0	0	0	0	0	0	0	0	0	0	0	0	0	0	0.0114099	0	0	0	0	0	0	0	0
Enterococcus avium	0	0	0	0	0.0117065	0	0	0	1.1e-05	0	0	0	6.23e-06	9.55e-05	0	0	0	0	0	0	0	0	0	0	0	0	0	0	0	0	0.00266393	0	0	0	0	0	0	0	0	0	0	0	0	0	0	0	0	0	0
Negativicoccus massiliensis	0	0	0	0	0	0	0	0	0	0	0	0	0	0	0	0	0	0	0	0	0	0	0	4.72e-07	0	0	0	2.51e-06	0	0	0	0	0	0	0	0	0	0	0	0	0	0	0	0	0	0	0.0137986	0	0
Brachybacterium saurashtrense	0	0	0	0	0.00013148	0	0	0	0	0	0	0	0	0	2.62e-05	0	0	0	0	0	0	0	0	0	0	0	0	0	0	0	0	0	0	0	0	0	0	0	0	0	0	0	0	0	0	0	0.0100919	0.00349497	0
Acinetobacter venetianus	0	0	0	0	0	0	0	3.41e-07	0	0	0	0	0	2.17e-06	0	0	0	0	0	0	3.84e-07	0	0	0	0	0	0	0	0	0	0	0	0	0	0	0	0.0079657	0	0	0	0	0	0	0	0	0	0.00559078	0	0
Pseudoramibacter alactolyticus	0	0	0	3.99e-06	0	0.000889278	0.00105828	3.39e-06	4.22e-05	0.000166788	0	0	0.000338654	6.16e-06	0	0	0	0	1.84e-05	5.36e-05	0.000152644	0.00189043	0	7.84e-05	0	0	5.89e-05	0.0018832	0	0	0	4.96e-05	0	2.49e-05	7.28e-05	0	0	0.00128177	0.00406642	0	0	0	0	0	0.000937169	0	0	0	0
Neisseria lactamica	0.000235762	0	0	0.000381144	0	0	0.000583815	0	0.00148103	0.00024308	0	0	0	0.000126301	0	0	0.00190635	0	0	0.000106033	4.86e-05	0	0	9.4e-06	0	0	1.44e-06	6.24e-06	0	0	0	0	0	0	0	0	0	0.0004606	3.14e-06	0	0	0.00608062	0	0	0	0.00101167	0	0	0
Corynebacterium deserti	0	0	0	0	0	0	0	0	0	0	0	0	0	0	0	0	0	0	0	0	0	0	0	0	0	0	1.06e-06	5.74e-06	0	0	0	0	0	0	0	0	0	0	0	0	0	0	0	0	0	0	0.0126334	0	0
Rhodococcus biphenylivorans	0	0	0	0	0	0	0	0	0	0	0	0	5.8e-05	0	0.00155386	0	0	0	0	0.000155096	0	0.0106476	0	0	0	0	0	0	0	0	0	0	0	0	0	0	0	0	0	0	0	0	0	0	0	0	0	0	0
Rothia aeria	0	0	0	0.000145683	0.000661403	0.000655917	0.00306964	0.000137844	0.00017342	6.02e-06	0	0	0.00360028	0	9.41e-06	0	0	2.68e-05	5.05e-05	0.000831484	7.23e-06	0.00057518	0	1.86e-05	0	0	2.81e-05	0.000180663	0	0	0	2.66e-05	0	0	0	0	0	0.000219547	0.000280213	0	0	2.51e-05	0.000854089	0	0.000299711	0.000241307	0	0	0
Streptococcus constellatus	9.04e-05	0	0	9.65e-05	0	2.99e-06	2.84e-05	5.85e-07	0.000459478	1.94e-05	0	0	0.000419137	0	0	9.21e-06	0	0.000462255	0.000245307	0.000215983	0.00135709	0	0.000384893	0.000328003	0	0.00307632	0	0.000392195	0	0	0	0.00122679	0	0.000150348	0.000968907	0	0	0.000906314	0.00081152	0	0	0.000199382	0.000104264	0	1.65e-05	2.91e-05	0	0	0
Acinetobacter indicus	0	0	0	0	0	0	0	0	0	0	0	0	3.58e-05	3.57e-05	0	0	0	0	0	0	0	0	0	0	0	0	0	0	0	0	0	0	0	0	0	0	0	0	0	0	0	0	0	0	0	0	0.0118923	0	0
Sneathia amnii	0	0	0	0	0	0	0	0	1.5e-05	0	0	0	0	0	0	0	0	0	0	0	3.4e-06	0	0	0	0	0	0	0	0	0.0113886	0	0	0.000312693	0	0	0	0	0	0	0	0	0	0	0	0	0	0	0	0
Streptococcus equinus	0	0	0	0	0	0	0	4.02e-05	0.00103369	8.8e-05	0	0	0	0	0	0	0.000982249	0	0.000504031	0.000152549	6.34e-05	0	0.0032622	8.61e-05	0	0	0	0.000403892	0	0	0	0.000138264	0	0	0	0	0	8.48e-05	0.00258495	0	0	0	0.000727328	0	0	0.0015326	0	0	0
Actinomyces oris	0	0	0	3.1e-05	0	0.000264115	0.00281229	0	0.000357355	3.73e-05	0	0	0.000102095	9.56e-06	0	0	0	0	0.0013748	0.00128296	5.39e-05	0	0.000906281	0.000278029	0	0	2.68e-05	0.000590097	0	0	0	9.2e-05	0	0	0.000339385	0	0	0.00103268	0.00010904	0	0	0.000426792	0.000848105	0	5.84e-05	0.000317259	0	0	0
Actinomyces naeslundii	0	0	0	0.000155046	0	0.000212425	0.00151695	0	0.000354364	2.78e-05	0	0	0.000303436	9.57e-06	0.000216403	0	0	6.86e-05	0.00149058	0.00136035	6.18e-05	0	0.000907017	0.000192622	0	0	1.12e-05	0.000455282	0	0	0	0.000132466	0	0	0	0	0	0.00098407	9.63e-05	0	0	0.000854277	0.000541044	0	0.000186067	0	0	0	0
Thermus thermophilus	0	0	0	0	0	0	0	0	0	0	0	0	9.77e-06	0	3.8e-05	0	0	0	0	4.38e-05	0	0	0	0	0	0	0	0	0	0	0	0	0	0	0	0	0	0	0	0	0	0	0	0	0	0	0.0097458	0	0
Actinomyces cardiffensis	2.45e-05	0	0	1.49e-05	0	0.000471058	0.00210748	8.26e-06	2.25e-05	0	0	0	0	0	0	4.06e-06	0	0	0.00011805	0	5.24e-06	0	0	2.9e-07	0	0	0.00033348	0.00183182	0	0	0	4.05e-05	0	0	0.000155423	0	0	0.000205282	0.00419046	0	0	2.93e-05	0	0	0.000131361	0.000102558	0	0	0
Campylobacter showae	0.000127642	0	0	0.000146196	5.75e-05	0.000358413	0.00109666	5.37e-07	0.00316886	4.6e-05	0	0	4.42e-05	1.71e-06	0	0	0	3.26e-05	0.000122858	3.97e-05	5.46e-06	0	0	2.87e-05	0	0	0.000308788	3.69e-05	0	0	0	2.79e-05	0	0	0.00048526	0	0	0.00012405	0.000235475	0	0	0	0.000528314	4.85e-06	0.000417729	0.000320206	0	0	0.00202061
Klebsiella variicola	0.0028339	0	0	0.00663575	0	0	0	0	0.000168623	0	0	0	0	7.93e-06	0	0.000125998	0	0	0	0	5.63e-06	0	0	0	0	0	0	0	0	0	0	0	0	0	0	0	0	0	0	0	0	0	0	0	0	0	0	0	0
Prevotella enoeca	9.49e-05	0	0	0.000112027	0	2.66e-05	0.000135939	5.2e-06	0.000509018	0.000326813	0.000524122	0	1.32e-05	0	0	0	0	0.000145696	9.14e-05	0.00159295	4.1e-05	0	0.000788532	0.000397213	0	0.000190984	1.8e-05	0.000311972	0	0	0	0.000209685	0.00101755	0.000472296	0.00114288	0	0	0.000866237	5.12e-05	0	0	2.27e-05	0.00032964	1.8e-05	7.91e-05	9.92e-05	0	0	0
Cupriavidus gilardii	0	0	0	0	0	0	0	0	0	0	0	5.22e-05	0	0	0	0	0	0	0	0	0	0	0	0	3.74e-05	0	0	0	0	0	0	0	0	0	0	0	0	0	0	0	0	0	0	0	0	0	0	0.00932364	0
Lactobacillus oris	0	0	0	0	0	0	0	3.61e-07	0	0	0	0	0.00781047	0	0	0	0	0	0	0.000346029	1.14e-05	0	0	2.23e-06	0	0	0	9.58e-05	0	0	0	8.26e-06	0	0	0	0	0	3.47e-06	0	0	0	0	0.0010232	0	0	0	0	0	0
Prevotella loescheii	0.000124669	0	0	0.000140626	0	8.38e-07	0.000159391	1.31e-06	0.000529384	2.43e-05	0	0	5.13e-05	0	0	2.58e-06	0	7.97e-05	0.000462484	0.000230012	1.05e-05	0	0	4.7e-05	0	0	1.81e-06	7.34e-06	0	0	0	3.92e-05	0.000477241	8.43e-05	0.00552948	0	0	0.000109381	0.000716747	0	0	0	0.000138525	0	4.64e-06	0.000325777	0	0	0
Lactobacillus rhamnosus	0	0	0	0	0	0	0	0	0	0	0.00100693	0	3.16e-06	0.000636308	0	0	6.52e-05	0	0	0	0.00580494	0	0	0	0	0	0	5.27e-05	0.00114418	0	0	0	0	0	0	0	0	0.000386507	0	0	0	0	7.35e-05	0	0	0	0	0	0
Enterococcus cecorum	0	0	0	0	0	0	0	0	1.69e-05	0	0	0	0	0	0	0	0	0	0	0	0	0	0	8.44e-06	0	0	0	2.17e-06	0	0	0	0	0	0	0	0	0	0	0	0	0	0	0	0	0	0	0	0	0
Propionimicrobium lymphophilum	0	0	0	0	0	0	0	0	4.64e-06	1.04e-06	0	0	0	0	1.13e-05	0	0	0	0	0	3e-07	0	0	0	0	0	3.68e-07	0	0	0	0	6.41e-07	0	0	0	0	0	1.7e-06	4.25e-06	0	0	0	0	0	0	0	0.00872732	0	0
Capnocytophaga sputigena	0.000171499	0	0	0.000261589	0	9.71e-06	0.000240037	7.6e-07	0.0004674	6.88e-05	0	0	3.13e-05	3.51e-05	8.1e-06	0	0	4.62e-05	0.000535756	0.00101673	0.000117488	0	0	4.91e-06	3.47e-05	0	5.78e-06	8.9e-05	0	0	0	7.33e-06	0	1.95e-05	0.00388906	0	0	0.000250984	0.000125458	0	0	0.000345225	0.000147935	0	0	0.000792519	0	0	0
Lactobacillus crispatus	0	0	0	0	0	0	0	0	0	0	0	0	0.000133621	0	0	0	0	0	0	0.00345999	0.00214267	0	0	0	0	0	0	0.00070675	0	0	0	0	0	0	0	0	0	0.00212482	0	0	0	0	0	0	0	0	0	0	0
Haemophilus haemolyticus	8.53e-05	0	0	0.000125765	0	0	0	0	0.00302158	0.000271383	0	0	0	0	0	0.000193098	0.00045693	0.000109042	0	0	0	0	0	8.41e-06	0	0	0	3.48e-05	0	0	0	0	0	0	0	0	0	3.84e-06	2.39e-06	0	0	0.000271743	5.92e-05	0	0	0.00392122	0	0	0
Thauera hydrothermalis	0	0	0	0	0	0	0	0	0	0	0	0	3.08e-06	0	0	0	0	2.27e-05	0	0	0	0	0	0	3.41e-05	0	0	0	0	0	0	0	0	0	0	0	0	0	0	0	0	0	0	0	0	0	0	0.00850094	0
Staphylococcus caprae	0	0	0.000732787	0	0	0	0	2.28e-05	0	0	0.000564007	0	3.54e-06	0	0	0	0	0	0	0	1.46e-06	0	0	0	0	0	5.65e-06	0	0	0	0	1.14e-05	0	0	0	0	0	2.21e-05	9.47e-06	0	0	0	5.11e-05	0	2.43e-05	0	0.0070604	0	0
Treponema vincentii	2.61e-05	0	0	5.43e-05	0	0.000114473	0.000384109	0	0.0002222	1.88e-05	0	0	1.08e-05	0	0	0	0	0	1.67e-05	3.24e-05	2.48e-07	0	0.000385099	6.37e-05	0	0	3.95e-05	9.5e-05	0	0	0	0.000154666	0.000159733	4.51e-05	0.000727069	0	0	0.000381588	1.14e-05	0	0	0	0.00540436	3.96e-06	3.72e-05	6.54e-05	0	0	0
Candidatus Saccharibacteria oral taxon TM7x	1.93e-05	0	0	0.000494716	0	2.49e-05	0.00236416	3.24e-06	0.00135819	3.16e-05	0	0	0	0	0	0	0	0	0.000370798	0	0	0	0.000711076	0.000271686	0	0	2.24e-05	0	0	0	0	0.000772651	0	0	0	0	0	0.000239198	0.0010709	0	0	9.21e-05	0.00023543	0	0.000229227	8.05e-05	0	0	0
Fretibacterium fastidiosum	9.96e-06	0	0	0.000425046	0	4.93e-05	0.00604907	2.1e-06	0.000296177	7.34e-06	0	0	0.000186327	1.33e-06	0	0	0	0	0	0.000100549	1.47e-05	0	0	2.47e-05	0	0	0.000154779	3.88e-05	0	0	0	6.57e-05	0.000152456	4.31e-05	0	0	0	0.000370924	0.000152645	0	0	0	0	3.02e-05	0.000106639	0	0	0	0
Citrobacter braakii	0	0	0	0	0	0	0	0	0	0	0	0	0	4.33e-06	0	0	0	0	0	0	8.96e-07	0.00827276	0	0	0	0	0	0	0	0	0	0	0	0	0	0	0	0	0	0	0	0	0	0	0	0	0	0	0
Achromobacter insolitus	0	0	0	0	0	0	0	0	0	0	0	1.97e-05	1.45e-06	0.00794723	0	0	0	0	0	0	0	0	0	0	0	0	0	0	0	0	0	0	0	0	0	0	0	0	0	0	0	0	0	0	0	0	0	0	0
Leptothrix cholodnii	0	0	0	0	0	0	0	0	0	0	0	0	0	0	1.49e-05	0	0	0	0	0	0	0.000303287	0	0	0	0	0	0	0	0	0	0	0	0	0	0	0	0	0	0	0	0	0	0	0	0	0.00764826	0	0
Acinetobacter calcoaceticus	0	0	0	0	9.07e-05	0	0	0	0	0	0	0	0	0.00028331	0	0	0	0	0	0	1.82e-05	0	0	0	0	0	0	0	0	0	0	0	0	0	0	0	0	0	0	0	0	0	0	0	0	0	0	0	0.00744156
Prevotella oralis	4.72e-05	0	0	9.84e-05	0	4.37e-05	0.000289931	0	0.00046499	0.001068	0.00104333	0	0	0	0	0	0	0.00019335	0	7.34e-06	5.7e-05	0	0	2.12e-05	0	0.000190088	1.21e-05	1.42e-05	0.000474213	0	0.000525151	5.18e-05	0.000144683	0.00012263	5.99e-05	0	0	0.00114659	1.43e-05	0	0	0	0.000181108	0	3.94e-05	0	0	0	0.00149577
Capnocytophaga leadbetteri	0.000146453	0	0.000155633	0.0002165	4.88e-05	2.33e-06	0.000110959	0	0.00437051	1.78e-06	0.000598932	0	3.01e-05	0	0	0	0	0	1.74e-05	1.69e-05	2.78e-05	0	0	1.59e-05	0	0	2.21e-06	6.27e-05	0	0	0.000602937	2.26e-05	0	2.35e-05	0.000137475	0	0	2.34e-05	4.3e-05	0	0	0.000181525	0.000379705	0	0	0.000408216	0	0	0
Corynebacterium diphtheriae	0	0	0	5.65e-06	0	1.17e-06	6.66e-05	5.58e-05	3.99e-06	2.76e-05	0	0	0	0	0	0	3.88e-05	0	0	0	1.26e-05	0	0	2.57e-07	0	0	0.00387671	0	0	0	0	3.86e-06	0	4.7e-05	0.000412638	0	0	1.47e-06	9.14e-07	0	0	0	3.02e-06	0.00260901	0.000355213	0	0	0	0
Sphingobium japonicum	0	0	0	0	0	0	0	0	0	0	0	0	1.79e-05	0	0	0	0	0	0	2.01e-05	0	0	0	0	0	0	0	0	0	0	0	0	0	0	0	0	0	0	0	0.00283087	0	0	0	0	0	0	0	0.00464776	0
Streptococcus gallolyticus	0	0	0	0	0	0	0	0	0.000131521	4.73e-05	0	0	0.00130116	0	0.000145089	0	0	0	0.00103781	0	0.00281008	0	0	7.93e-06	0	0	0	3.56e-05	0	0	0	0.00166941	0	0	0	0	0	0	0.000297781	0	0	0	2.25e-05	0	0	0	0	0	0
Actinomyces hongkongensis	0	0	0	0.000532717	0	1.36e-06	0.00116768	0	0.000265535	1.35e-05	0	0	0.000386852	0	0	0	0	0	2.03e-05	0	0	0.00278116	0.000234139	0.000312206	0	0	4.06e-06	1.04e-05	0	0	0	0.000599	0	0	0	0	0	5.31e-05	4.7e-05	0	0	0	0.000993679	0	0	5.3e-05	0	0	0
Actinomyces turicensis	1.37e-05	0	0	0	0	0	0	0	0.000145472	5.6e-06	0	0	0	0	0	0	0	0	0	0	9.73e-07	0	0	2.1e-05	0	0	7.95e-07	8.58e-07	0	0	0	7.63e-06	0.00585623	0.00106363	0	0	0	7.37e-06	5.75e-06	0	0	0.000163254	7.21e-05	0	0	2.86e-05	0	0	0
Acinetobacter pittii	0	0	0	0	0	0	0	9.13e-06	0	0	0	0	0	0.00426425	6.69e-05	0	0	0	0	0	0.000223966	0.00148624	0	0	0	0	0	0	0	0	0	0	0	0	0	0	0	0	0	0	0	0.00105326	0	0	0	0	0	0	0
Streptococcus suis	0	0	0	0	0	0.000756021	7.67e-05	0	4.13e-05	3.48e-05	0	0	0	0	2.24e-05	0	0	0	6.02e-05	1.94e-05	0.000659635	0	0	2.34e-05	0	0	0	2.51e-05	0.00502037	0	0	4.32e-05	0	0	0	0	0	3.38e-06	6.32e-05	0	0	0.000209229	3.47e-06	0	0	0	0	0	0
Microbacterium oxydans	0	0	0.00532919	0	0	0	0	2.95e-07	0	0	0	0	0	0	0.00154046	0	0	0	0	0	0	0	0	0	0	0	0	0	0	0	0	0	0	0	0	0	0	0	0	0	0	0	0	0	0	0	0	0	0
Corynebacterium lactis	0	0	0	0	0	0	0	4.13e-07	0	0	0	0	0	0	0	0	0	0	0	0	0	0	0	0	0	0	2.86e-07	0	0	0	0	0	0	0	0	0	0	0	8.26e-07	0	0	0	0	0	0	0	0.00677831	0	0
Finegoldia magna	0	0	0	0	0	0	0	0	0	1.2e-05	0	0	2.03e-05	0	0	0	0	0	0	0	1.04e-06	0	0	0	0	0	0	9.19e-05	0	0	0	0	0	0.00155049	0	0	0	0.00493054	0	0	0	0	8.13e-06	0	0	0	0	0	0
Burkholderia vietnamiensis	0	0	0	0	0	0	0	2.49e-06	0	0	0	0	0	0	0.000131111	0	4.94e-05	0	0	0	0	0	0	0	0	0	0	0	0	0	0	0	0	0	0	0	0	0	0	0.00641656	0	0	0	0	0	0	0	0	0
Corynebacterium matruchotii	0	0	0	7.96e-05	0	0	0.000574656	0	0	0	0	0	9.74e-06	0	0	0	0	0	0	0.000138211	3.34e-06	0	0	7.02e-05	0	0	4.63e-06	6.12e-05	0	0	0	9.03e-05	0	0	5.93e-05	0	0	0.000573834	1.03e-05	0	0	0.000223838	0.000104047	0	2.23e-05	0	0	0.00448249	0
Aggregatibacter aphrophilus	2.91e-05	0	0	1.62e-05	0	0	0	0	0.000350655	1.91e-06	0	0	0	0	3.13e-05	0.000285585	0.000124807	0.00014892	1.87e-05	0	2.77e-07	0	0	2.56e-05	0	0	0	0	0	0	0	2.36e-06	0	2.52e-05	0	0	0	1.57e-06	0	0	0	0.00478749	6.47e-06	0	2.77e-05	0.00058421	0	0	0
Treponema denticola	6.23e-05	0	0.000137521	9.32e-05	0	0.000203164	0.00137264	6.05e-06	0.000996275	2.36e-05	0	0	2.33e-05	8.99e-06	0	0	0	2.45e-05	1.54e-05	0.000342546	5.01e-06	0.00105085	0.000176937	0.00025272	0	0	3.63e-05	8.61e-05	0	0	0	4.04e-05	0	6.22e-05	0.000485903	0	0	0.000349354	0.000136466	0	0	0	5.06e-05	3.64e-06	0.000319416	0.000100197	0	0	0
Corynebacterium amycolatum	0	0	0	0	0	5.79e-05	0	0.000342045	0	0	0	0	0	0	0	0	0	0	0	0	5.37e-06	0	0	2.55e-07	0	0	8.77e-06	0	0	0	0	7.65e-06	0	0	0	0	0	0	0	0	0	0	0	0	0.000896379	0	0	0	0.00511017
Fusobacterium hwasookii	6.6e-05	0	0	3.63e-05	0	4.73e-06	0	0	0.00210833	0.000239784	0	0	0.00019057	0	0	0	0	2.81e-05	0	0	0.000724114	0	0	2.76e-05	0	0	4.8e-06	0.000481654	0	0	0	9.77e-05	0	0	0	0	0	0.000786782	1.85e-06	0	0	0	0.000305505	0	0.000274849	0.000942637	0	0	0
Clostridium butyricum	0	0	0	6.36e-06	0	0	0.0062856	0	0	5.01e-07	0	0	0	0	0	0	0	0	0	0	0	0	0	0	0	0	0	0	0	0	0	0	0	0	0	0	0	0	0	0	0	0	0	0	0	0	0	0	0
Erythrobacter litoralis	0	0	0	0	0	0	0	0	0	0	0	0	5.97e-06	0	1.55e-05	0	0	0	0	0	0	0	0	0	0	0	0	0	0	0	0	0	0	0	0	0	0	0	0	0	0	0	0	0	0	0	0.00595652	0	0
Corynebacterium ureicelerivorans	0	0	0	0	0	0	0	2.41e-05	0	0	0	0	0	0	1.07e-05	0	0	0	0	0	0	0	0	0	0.000137279	0	0	0	0	0	0	0	0	0	0	0	0	0	0	0	0	0	0	0	0	0	0	0	0.0056582
Raphidiopsis curvata	0	0	0	0	0	0	0	3.33e-07	0	0	0	0	5.49e-06	0	2.13e-05	0	0	0	0	0	0	0	0	0	0	0	0	0	0.00019862	0	0	0	0	0	0	0	0	0	0	0	0	0	0	0	0	0	0.00547037	0	0
Staphylococcus cohnii	0	0	0	0	0	0	0	0	0	0	0	0	0	0	0.00251258	0	0	0	0	0	2.46e-07	0.000568591	0	0	0.000119524	0	0	0	0	0	0.000576538	0	0	0	0	0	0	0	0	0	0	0	0	0	0	0	0	0	0.00164213
Sphingopyxis fribergensis	0	0	0	0	0	0	0	2.29e-07	0	0	0	0	0	0	0	0	0	0	0	0	0	0	0	0	4.18e-05	0	0	0	0	0	0	0	0	0	0	0	0.00535674	0	0	0	0	0	0	0	0	0	0	0	0
Brevibacterium casei	0	0	0	0	0	0	0	0	0	0	0	0	0	0	0.00119632	0	0	0	0	0	0	0.00321298	0	0	0	0	0	0	0	0	0	0	0	0	0	0	0	0	0	0.000915581	0	0	0	0	0	0	0	0	0
Mycolicibacterium iranicum	0	0	6.17e-05	0	0	0	0	0	0	0	0	0	1.49e-06	0	3.47e-05	0	1.54e-05	0	0	0	0	0.000942492	0	0	0	0	0	0	0	0	0	0	0	0	0	0	0.004233	0	0	0	0	0	0	0	0	0	0	0	0
Neisseria cinerea	0.000422385	0	0	0.000869311	0	0	0.000121269	0	0.00105591	0	0	0	0	5.56e-05	0	0	0.000582463	0	4.75e-05	0	1.9e-05	0	0	1.4e-06	0	0	0	3.72e-06	0	0	0	1.43e-05	0	0	0	0	0	4.6e-05	0	0	0	0.00063769	0	0	2.65e-05	0.00108439	0	0	0
[Clostridium] clostridioforme	0	0	0	8.22e-07	0	0	0	0	1.74e-06	1.55e-06	0	0	0	0	0	0	8.46e-06	0	0	0	5.62e-07	0	0	0.000268007	0	0	1.38e-07	0.000128863	0	0	0	1.44e-06	0	0	0	0	0	4.48e-06	0	0	0	1.13e-05	9.21e-06	0	0	0	0	0.00453454	0
Capnocytophaga ochracea	7.28e-05	0	0	3.07e-05	0	9.06e-05	0.000319002	0	0	5.62e-05	0.00172191	0	0.00188071	0	0	0	0	0	0	0	1.8e-05	0	0	4.43e-06	0	0	1.51e-06	3.79e-05	0	0	0	1.64e-05	0	0	0.000329362	0	0	0.000117876	2.01e-05	0	0	0.000223662	1.73e-05	0	0	0	0	0	0
Parascardovia denticolens	0	0	0	0	0	0	0	0.000276377	5.28e-06	0	0	0	2.49e-05	0	0	0	0	0	0	0.00022317	0.00018526	0	0.000132566	0.000196144	0	0	0	8.57e-05	0	0	0	7.29e-07	0	0	0	0	0	0.0036024	0.000108899	0	0	3.43e-05	0	5.45e-06	0	0	0	0	0
Phreatobacter cathodiphilus	0	0	0	0	0	0	0	0	0	0	0	0	4.19e-06	0	1.08e-05	0	0	0	0	0	0	0	0	0	0	0	0	0	0	0	0.000671837	0	0	0	0	0	0	0	0	0	0	0	0	0	0	0	0.0041772	0	0
Peptostreptococcus anaerobius CAG:621	0	0	0	0	0	0	0	0	0	0	0	0	0	0	0	0	0	0	0	0	0	0	0	1.18e-06	0	0	0	4.4e-05	0	0	0	1.81e-06	0	0.00474461	0	0	0	4.05e-05	0	0	0	0	0	0	0	0	0	0	0
Streptococcus dysgalactiae	0	0	0	0	0	0.000600236	0	0	0.000746344	0	0	0	0	0	0	0	0	0.00109776	0.000769472	0	6e-07	0	0	0.000109035	0	0	0	0.000288701	0	0	0	2.69e-05	0	0	0	0	0	3.41e-05	0.000155242	0	0	0	0	0	0	0.00100274	0	0	0
Bacillus thermoamylovorans	0	0	0	0	0	0	0	0	0	0	0	0	0	0	6.07e-06	0	2.42e-05	0	0	0	0	0	0	0	0	0	0	0	0	0	0	0	0	0	0	0	0	0	0	0	0	0	0	0	0	0	0.00467465	0	0
Pseudomonas balearica	0	0	0	0	0	0	0	0	0	0	0	0	0	0	5.56e-06	0	0	0	0	0	0	0.00441577	0	0	2.38e-05	0	0	0	0	0	0	0	0	0	0	0	0	0	0	0	0	0	0	0	0	0	0	0	0
Acinetobacter defluvii	0	0	0	0	0	0	0	0	0	0	0	0	0	0	0	0	0	0	0	6.29e-06	0	0.00133179	0	0	0	0	0	0	0	0	0	0	0	0	0	0	0	0	0	0	0	0	0	0	0	0	0	0	0
Pseudarthrobacter phenanthrenivorans	0	0	0	0	0	0	0	5.38e-07	0	0	0	0	0	0	5.73e-06	0	0	0	0	0	0	0	0	0	0	0	0	0	0	0	0	0	0	0	0	0	0	0	0	0	0	0	0	0	0	0	0.00441703	0	0
Methylobacterium currus	0	0	0	0	0	0	0	0	0	0	0	0	1e-05	0	2.27e-05	0	0	0	0	0	0	0	0	0	0	0	0	0	0	0	0	0	0	0	0	0	0	0	0	0	0	0	0	0	0	9.05e-05	0.0024937	0.00172721	0
Desulfomicrobium orale	3.9e-05	0	0	0	0	0.0019981	3.99e-05	1.4e-05	0.000390678	0	0	0	0	0	8.76e-06	0	0	0	0	0	1.62e-06	0	0	0	0	0	0	3.31e-05	0.00048981	0	0	0	0	0	0	0	0	2.63e-06	4.11e-06	0	0	4.67e-05	0	0	0.00113821	0	0	0	0
Paracoccus yeei	0	0	0	0	0	0	0	0	0	0	0	0	0	0	5.41e-05	0	0	0	0	0	0	0	0	0	0	0	2.19e-07	0	0	0	0	0	0	0	0	0	0	0	0	0.000470774	0	0	0	0	0	0	0	0.00360698	0
Thermus scotoductus	0	0	0	0	0	0	0	0	4.25e-06	0	0	0	8.02e-05	0	3.12e-05	0	0	0	0	0	0	0	0	0	0	0	0	0	0	0	0.000643329	0	0.000354483	0	0	0	0	0	0	0.00289277	0	0	0	0	0	0	0	0	0
Acinetobacter radioresistens	0	0	0	0	0	0	0	0	0	0	0	0	6.05e-06	0	0	0	0	0	0	0	0	0	0	0	3.35e-05	0	0	0	0	0	0	0	0	0	0	0	0	0	0	0.000545489	0	0	0	0	0	0	0	0	0
Enterobacter asburiae	2.89e-05	0	0.00141015	0	0.00171805	0	0	0	0	0	0	0	1.4e-05	5.34e-05	0	0	0	0	0	0	0	0	0	0	0	0	0	0	0	0	0	0	0	0	0	0	0	0	0	0	0.000663823	0	0	0	0	0	0	0	0
Haemophilus parahaemolyticus	0	0	0	6.27e-05	0	0	0	0	0.0016633	0	0	0	0	3.46e-06	0	8.55e-06	0	0	0	0	0	0.00141453	0.000119086	2.14e-06	0	0	0	0	0	0	0	6.55e-07	0	0	0	0	0	0	0	0	0	9.25e-05	0	0	0	0.000485543	0	0	0
Massilia putida	0	0	0	0	0	0	1.59e-05	0	0	0	0	0	1.35e-06	0	0	0	0	0	0	0	0	0	0	0	0	0	0	0	0	0	0	0	0	0	0	0	0.00382807	0	0	0	0	0	0	0	0	0	0	0	0
Pseudomonas protegens	0	0	0	0	0	0	0	0	0	0	0	0	0	0	3.5e-06	0	0	0	0	0	0	0.000213604	0	0	0	0	0	0	0	0	0	0	0	0	0	0	0	0	0	0	0	0	0	0	0	0	0.00269332	0.000932735	0
Prevotella dentalis	5.28e-05	0	0	6.91e-05	0	3.59e-05	0.000232847	2.4e-06	0.0021827	4.8e-05	0	0	2.82e-06	0	0	0	0	0	0.000221728	0	7.15e-06	0	0	1.19e-05	0	0	9.47e-07	0.000180337	0	0	0	1.9e-05	0.000124496	0	0.000206065	0	0	0.000373134	3.42e-06	0	0	0	2.71e-05	0	3.87e-05	0	0	0	0
Klebsiella quasipneumoniae	0.000559031	0	0.00192184	0.000763589	0	0	0	0	0	0	0	0	0	0	0	0.000230536	0	0	0	0	0	0	0	0	0	0	0	0	0	0	0	0	0	0	0	0	0	0	0	0	0.000295767	0	0	0	0	0	0	0	0
Leptotrichia buccalis	1.65e-05	0	0	0.000302086	0	3.56e-06	0.00027045	0	0.000206353	6.32e-06	0	0	3.05e-05	0	0	0	0	0	0.000141392	5.14e-05	4.71e-06	0	0.00030504	1.59e-05	0	0	0	0	0	0	0	9.51e-05	0	0	0	0	0	4.91e-05	8.63e-05	0	0	5.27e-05	0.000198931	0	0.000170447	0	0	0	0.00174408
Acinetobacter nosocomialis	0	0	0	0	0	0	2.78e-05	0	0	0	0	0	2.35e-05	0.000255534	0	0	0	0	0	0	1.31e-05	0	0	0	0.000156471	0	0	0	0	0	0	0	0	0	0	0	0	0	0	0	0	0	0	0	0	0	0	0.00325034	0
Dermabacter hominis	0	0	0	0	0	0	0	0	0	0	0	0	0	0	0.000105223	0	0	0	0	0	5.85e-06	0	0	0	0	0	0.000489995	0	0	0	0	0	0	0	0	0	0	0	0	0	0	0	0	0.000222704	0	0	0	0.0028074	0
Capnocytophaga granulosa	1.47e-05	0	0	0.000103768	0	1.05e-06	0.000100262	0	0.000784795	0.000182388	0	0	3.4e-06	0.00105027	0	0	3.5e-05	2.51e-05	4.72e-05	3.05e-05	0.000174159	0	0	1.95e-05	0	0	4.28e-06	3.7e-06	0	0	0	2.49e-05	0	2.12e-05	0.000186332	0	0	0.000112468	7.43e-06	0	0	0.000562372	7.62e-05	0	3.5e-05	2.05e-05	0	0	0
Scardovia inopinata	0	0	0	0	0	0	0	0.000115778	4.44e-05	0	0	0	1.57e-05	1.21e-05	0	0	0	0	4.85e-05	0.00183105	2.51e-06	0	0	4.29e-05	0	0	0	0	0.000379151	0	0	4.76e-05	0	0	0	0	0	0.000252894	1.4e-05	0	0	0.000650119	8.39e-05	0	2.7e-05	0	0	0	0
Sphingomonas wittichii	0	0	0	0	0	0	0	0	0	0	0	0	5e-06	0	2.16e-05	0	0	0	0	0	0	0	0	0	0	0	0	0	0	0	0	0	0	0	0	0	0	0	0	0	0	0	0	0	0	0	0	0.00345126	0
Cardiobacterium hominis	0	0	0	0.000150987	0	1.01e-05	0.000428867	0	0.00012319	0	0	0	1.82e-05	0	0	0	0	0	1.68e-05	0.000130291	3.49e-06	0	0	7.44e-06	0	0	1.65e-05	0	0	0	0	1.49e-05	0	0	0	0	0	2.69e-05	9.71e-06	0	0	0.000801843	0	0	6.24e-06	4.38e-05	0	0	0.00165941
Methylorubrum populi	0	0	0	0	0	0	0	0	0	0	0	0	0.00333165	0	3.39e-05	0	0	0	0	0	0	0	0	0	0	0	0	0	0	0	0	0	0	0	0	0	0	0	1.59e-06	0	0	0	0	0	0	0	0	0	0
Xanthomonas citri	0	0	0	0	0	0	2.15e-05	0	0	0	0	0	0	7.05e-07	0	0	0	0	0	0	0	0	0	0	0	0	4.6e-07	0	0	0	0	0	0	0	0	0	0	0	0	0	0	0	0	0	0	0	0	0	0.00333352
Neisseria polysaccharea	0	0	0	0.000137354	0	0	0	0	0.000349794	0	0	0	0	0.000461741	0	0	0.00162961	0	0	6.25e-05	5.42e-06	0	0	4.13e-06	0	0	0	2.19e-05	0	0	0	0	0	0	0	0	0	4.53e-05	0	0	0	0.000609285	0	0	0	0	0	0	0
Corynebacterium singulare	0	0	0	0	0	0	0	3.64e-06	0	4.72e-06	0	0	0	0	0	0	0	0	0	0	1.89e-05	0.00263019	0	2.27e-07	0	0	0.000288883	0	0	0	0	4.87e-07	0	0	6.08e-05	0	0	2.59e-06	8.08e-07	0	0	2.29e-05	0	0.000174928	7.42e-05	0	0	0	0
Leuconostoc pseudomesenteroides	0	0	0	0	0	1.44e-06	2.74e-05	0	0	0	0	0	0	0	0	0	0	0	0	0	0	0	0	0	0	0	0	0	0	0	0	0	0	0	0	0	0	0	0	0	0	0	0	0	0	0	0	0.00321016	0
Kingella denitrificans	1.88e-05	0	0	2.61e-05	0	1.21e-05	0	3.17e-06	8.76e-05	0	0	0	0	2.52e-05	7.88e-05	4.16e-06	0.000179331	6.42e-05	0	6.82e-05	1.16e-05	0	0	1.48e-06	0	0	0	8.67e-06	0	0	0.00139483	1.91e-06	0	0	0.000477049	0	0	8.64e-05	5.29e-06	0	0	0.000179973	0.000317202	0	3.73e-05	7.87e-05	0	0	0
Lacunisphaera limnophila	0	0	0	0	0	0	0	2.72e-07	0	0	0	0	6.73e-06	0	0	0	0	0	0	0	0	0	0	0	0	0	0	0	0	0	0	0	0	0	0	0	0	0	0	0	0	0	0	0	0	0	0	0.00309661	0
Staphylococcus pettenkoferi	0	0	0	0	0.000439855	0	0	0	0	0	0	0	3.76e-06	0	9.74e-06	0	0	2.78e-05	0	0	0	0	0	0	0	0	0	0	0	0	0	1.6e-05	0	0	0	0	0	0	0	0.000678236	0	0	0	0	3.23e-05	0	0	0	0.00171846
Collinsella aerofaciens	0	0	0	0	0	0	0	0	0	1.64e-05	0	0	0	0	0	0	0	0	0	0	1.12e-06	0	0	3.07e-06	0	0	0	1.48e-06	0	0	0	4.19e-06	0	2.55e-05	0	0	0	9.54e-06	1.69e-05	0	0	0	0	0	0	0	0	0.00281908	0
Bifidobacterium thermophilum	0	0	0	0	0	0	0	0	0	0	0	0	4.11e-06	0	0	0	0	0	0	9.21e-06	0	0	0	0	0	0	0	4.47e-06	0	0	0	0	0	0	0	0	0	4.8e-06	0	0	0	0	0	0	0	0	0	0.00283717	0
Microbacterium foliorum	0	0	0.00234501	0	0	0	0	0	0	0	0	0	0	0	5.33e-05	0	0	0	0	0	0	0.000407253	0	0	0	0	0	0	0	0	0	0	0	0	0	0	0	0	0	0	0	0	0	0	0	0	0	0	0
Janibacter indicus	0	0	0	0	3.6e-05	0	0	0	0	0	0.00220473	0	0	0	3.58e-05	0	0	0	0	0	0	0.000437776	0	0	0	0	0	0	0	0	0	0	0	0	0	0	0	0	0	0	0	0	0	0	0	0	0	0	0
Nocardia cerradoensis	0	0	0	0	1.46e-05	0	0	0	1.19e-06	0	0	0	2.24e-06	0	0	1.07e-06	0	0	0	0	0	0.000177321	0	0	0	0	0	0	0	0	0	0	4.95e-05	0	0	0.00018207	0	0	0	0	2.51e-06	0	0	0	1.92e-06	6.76e-06	0.00223583	0	0
Neisseria gonorrhoeae	0	0	0	0.000458961	0	0	0	0	0.000284606	0	0	0	0	4.61e-05	0	0	0.00142836	0	0	0	1.46e-05	0	0	2.04e-06	0	0	0	0	0	0	0	5e-06	0	0	0	0	0	0	0	0	0	0.000147023	3.08e-05	0	0	0.000205724	0	0	0
Pantoea ananatis	0	0	0	1.03e-06	0	8.28e-06	0.00119837	1.99e-06	0	0	0	0	0	7.93e-07	0	0	0	0	0	0	0	0.00064869	0	0	0	0	0	0	0	0	0	0	0	0	0	0	0	0	0	0.00073941	0	0	0	0	0	0	0	0	0
Corynebacterium imitans	0	0	0	0	0	0	0	0	0	0	0	0	0	0	0	0	0	0	0	0	0	0	0	0	0	0	9.25e-07	0	0	0	0	0	0	0	0	0	0	0	3.92e-05	0	0	0	0	0	0	0	0	0.00253435	0
Massilia timonae	0	0	0.000200033	0	8.37e-05	0	0	0	0	0	0	0	0	0	2.5e-05	0	0	0	0	0	0	0	0	0	0	0	0	0	0	0	0	0	0	0	0	0	0	0	3.92e-07	0	0	0	0	0	0	0	0	0.00222486	0
Peptoniphilus duerdenii	0	0	0	0	0	0	0	0	0.000136155	0	0	0	4.43e-06	0	0	0	0	0	0	0	0	0.00210221	0	1.85e-05	4.91e-05	0	0	0	0	0	0	3.57e-05	0	0	0	0	0	1.9e-05	0	0	0	0	0	0	0	0.000160354	0	0	0
Citrobacter koseri	0	0	0	0	0	0	0	0	0	1.84e-05	0	0	0	7.53e-07	0	0	0	0	0	0	0	0	0	0	0	0	0	0	0	0	0	0	0	0.00238346	0	0	0	0	0	0	0	0	0	0	0	0	0	0	0
Mycobacterium avium	0	0	0	0	0	0	0	0	0	0	0	0	9.34e-06	0	0	0	0	0	0	8.37e-06	0	0.00236279	0	0	0	0	0	0	0	0	0	0	0	0	0	0	0	0	0	0	0	0	0	0	0	0	0	0	0
Enterobacter kobei	0	0	0.00199635	0	0	0	0	0	0	0	0	0	0	0	0	0	0	0	0	0	0	0	0	1.61e-05	0	0	0	0	0	0	0	0	0	0	0	0	0	0	0	0	0.000345431	0	0	0	0	0	0	0	0
Corynebacterium afermentans	0	0	0	0	0	0	2.38e-05	4.9e-05	0	0	0	0	0	0	0	0	0	0	0	0	0	0	0	0	0	0	4.87e-05	0	0	0	0	0	0	0	0	0	0	0	0	0	0	0	0	4.42e-05	0.000339027	0	0	0	0.00184073
[Haemophilus] ducreyi	8.17e-06	0	0	0	0	5.27e-06	3.34e-05	0	6e-06	8.04e-06	0	0	0	0	0	0	0	0	0	1.27e-05	2.33e-06	0	0	7.73e-06	0	0	1.14e-05	3.49e-05	0	0.000546763	0	0.000374188	0	0	0	0	0	1.54e-05	1.24e-05	0.0010209	0	0	0	1.24e-05	1.94e-05	0	0	0	0
Campylobacter gracilis	5.95e-06	0	0	2.48e-05	0	0.000156265	0.000608864	1e-06	3.06e-05	1.27e-05	0	0	6.6e-05	0	0	0	0	3.05e-05	0	7.4e-05	1.39e-05	0	0	2.62e-05	0	0	5.89e-06	7.85e-05	0	0	0	1.99e-05	0	5.15e-05	7.54e-05	0	0	0.000179987	0.000197572	0	0	0	0.000377024	0	5.67e-05	0	0	0	0
Cardiobacterium valvarum	0	0	0	7.1e-06	0	7.71e-06	0.000146535	0	0.000116503	0	0	0	1.42e-05	0	0	0	0	0	0	1.59e-05	1.43e-05	0	0	2.18e-06	0	0	2.68e-06	1.29e-06	0	0	0	4.68e-06	0	0	0	0	0	5.53e-06	6.03e-06	0	0	0.000122309	0	0	6.09e-06	0	0	0	0.00161996
Treponema putidum	2.43e-05	0	0	0	0	1.67e-05	0	0	3.21e-05	3.18e-06	0	0	0	0	0	0	0	0	4.67e-05	0	9.23e-07	0	0	1.17e-05	0	0	0	1.22e-06	0	0	0	6.9e-06	0	0	0	0	0	3.02e-05	0.000205354	0	0	0	1.08e-05	0	4.62e-05	0	0	0	0.00153749
Peptoniphilus harei	6.93e-06	0	0	0	0	0	0	0	5.09e-06	0	0	0	0	0	0	0	0	0	0	0	0	0	0	6.56e-07	0	0	4.04e-07	4.35e-06	0	0	0	7.04e-07	0	0.00194884	0	0	0	3.74e-06	1.17e-06	0	0	0	0	0	0	0	0	0	0
Kocuria kristinae	0	0	0	0	0	0	0	0	0	0	0	0	0	0	0	0	0	0	0	1.81e-05	0	0.0019151	0	1.38e-06	0	0	0	7.32e-07	0	0	0	0	0	0	0	0	0	1.57e-06	9.81e-06	0	0	0	0	0	0	0	0	0	0
Fusobacterium necrophorum	0	0	0	0	0.00155144	0	0	0	4.36e-06	9.74e-06	0	0	0	0	0	0	0	0.000273554	0	0	2.82e-07	0	0	1.97e-06	0	0	3.46e-07	4.48e-06	0	0	0	3.02e-06	0	0	0	0	0	3.05e-05	4e-06	0	0	0	0	0	0	2.48e-05	0	0	0
Pseudomonas fragi	0	0	0	0	4.83e-05	2.89e-06	0	0	0	0	0	0	0	0	0	0	0	0	0	0	0	0.00176488	0	0	0	0	0	0	0	0	0	0	0	0	0	0	0	0	0	0	0	0	0	0	0	0	0	0	0
Pseudomonas libanensis	0	0	0	0	0	0	0	0	0	0	0	0	0	0	0	0	0	0	0	0	0	0.00166412	4e-05	0	5e-05	0	0	0	0	0	0	0	0	0	0	0	0	0	0	0	0	0	0	0	0	0	0	0	0
Blautia obeum	0	0	0	0	0	0	0	0	0	0	0	0	0	0	0	0	0	0	0	0	3.43e-07	0	0	0	0	0	0	3.18e-06	0	0	0	0	0	0	0	0	0	0	0	0	0	0	0	0	0	0	0	0.00173035	0
Lactobacillus delbrueckii	0	0	0	0	0	0	2.82e-05	5.81e-07	0	0	0	0	4.78e-06	0	0	0	0	0	0	0.000214355	0	0	0	3.27e-07	0	0	0	0.000493267	0.000346211	0	0	0.000646598	0	0	0	0	0	0	0	0	0	0	0	0	0	0	0	0	0
Bacteroides zoogleoformans	4.04e-06	0	0	1.12e-05	0	6.09e-06	1.65e-05	0	0.000730009	3.51e-05	0	0	2.8e-06	0	0	0	0	0	0	0	1.92e-07	0	0	2.75e-05	0	0	1.41e-06	1.37e-05	0	0.000630888	0	4.92e-06	0.000123729	0	5.12e-05	0	0	1.64e-05	2.72e-06	0	0	0	1.57e-05	0	3.37e-05	0	0	0	0
Faecalibacterium prausnitzii	0	0	0	0	0	0	0	3.75e-07	0.00013723	2.04e-05	0	0	0	0	0	0	0	0	0	0	1.23e-05	0.00146298	0	2.11e-06	0	0	0	6.71e-06	0	0	0	7.23e-06	0	0	0	0	0	5.28e-05	6e-06	0	0	0	1.48e-05	0	0	0	0	0	0
Aeribacillus pallidus	0	0	0	0	2.99e-05	0	0	0	0	0	0	4.45e-06	0	0	5.96e-06	0	0	0	0	0	0	0	6.13e-05	0	0	0	0	0	0	0	0	0	0	0	0	0	0	0	0	0	0	0	0	0	0	0	0	0.00158989	0
Cutibacterium granulosum	0	0	0	2.17e-06	0	0	0	0	0	0	0	0	0	0	0	0	0	0	0	0	0	0	0	2.96e-07	0	0	1.09e-06	7.85e-07	0	0	0	6.34e-06	0	0	0	0	0	0	6.31e-06	0.00156046	0	0	0	0	0	0	0	0	0
Bacteroides uniformis	0.000105919	0	0	0.000438079	0	2.03e-05	0	0	0	0.000372348	0	0	0	0	0	0	0	0	0	0.000470833	1.13e-05	0	0	1.23e-05	0	0	0	3.22e-05	0	0	0	2.96e-05	0	0	0	0	0	7.07e-05	0	0	0	0	0	0	0	0	0	0	0
Pseudomonas oryzihabitans	0	0	0.000607116	0	0	0	2.16e-05	0	0	0	0	0	0	0	0	0	2.83e-05	0	0	0	0	0.000869852	0	0	0	0	0	0	0	0	0	0	0	0	0	0	0	0	0	0	0	0	0	0	3.15e-06	0	0	0	0
Salmonella enterica	0.000380751	0	0	7.95e-06	0	0	0	0	0	0	0	0	1.98e-06	0.000450122	0	0	0	0	0	0	1.22e-05	0	0	0	0	0	0	0	0	0	0	0	0	0	0	0	0	0	0	0	0.000390853	0	0	0	0.000286177	0	0	0	0
Lawsonella clevelandensis	0	0	0	0	0	0	0	4.85e-06	0.00013211	0	0.000794416	0	5.49e-05	0	0	0	0	0	0	0	0	0	0	0	0.000221059	0	0	0	0	0	0	0	0	0	0	0	0	0.000219474	0	0	0	0	0	0	8.56e-06	0	0	0	0
Xanthomonas euvesicatoria	0	0	0	0	0	0	0	0	0	0	0	0.000102849	0	0.00126508	0	0	0	0	0	0	0	0	0	0	0	0	7.7e-07	0	0	0	0	0	0	0	0	0	0	0	0	0	0	0	0	0	0	0	0	0	0
Microbacterium aurum	0	0	0	0	3.57e-05	0	0	0	0	0	0	0	0	0	4.27e-05	0	1.42e-05	0	0	6.16e-06	0	0	0	0	0	0	0	0	0	0	0	0	0	0	0	0	0	0	0	0	0	0	0	0	0	0	0	0	0.00125558
Pseudomonas veronii	0	0	0.00134486	0	0	0	0	2.84e-06	0	0	0	0	0	0	0	0	0	0	0	0	0	0	0	0	0	0	0	0	0	0	0	0	0	0	0	0	0	0	2.84e-06	0	0	0	0	0	0	0	0	0	0
Bifidobacterium catenulatum	0	0	0	0	0	3.23e-05	0	0	0	0	0	0	0	0	0	0	0	0	0	0	0.000140864	0	0	9e-05	0	0	0	4.1e-06	0	0	0	0	0	0	0	0	0	3.53e-06	7.15e-05	0	0	0	0.000987003	0	0	0	0	0	0
Mycoplasma fermentans	1.31e-05	0	0	9.12e-06	0	2.83e-06	5.38e-05	0	0.000115842	9.7e-05	0	0	0	0	0	0	0	0	0	0	0	0	0	0	0	0	0	0	0	0	0	1.33e-06	0	0	0	0	0	6.03e-05	0	0	0	0	0	0.000878388	6.26e-05	0	0	0	0
Bifidobacterium breve	5.76e-06	0	0	0	0	0	0	0	0.000770058	0	0	0	0	0	0	0	0	0	0	0	5.47e-06	0	0	7.09e-06	0	0	0	0	0	0	0	0	0	0	0	0	0	0.000454092	8.73e-06	0	0	0	3.52e-05	0	0	0	0	0	0
Campylobacter curvus	6.89e-06	0	0	0	0	2.08e-05	0	0	5.06e-06	5.65e-06	0.000760799	0	4.78e-06	0	0	0	0	0	0	0	2.36e-05	0	0	1.63e-06	0	0	2.89e-05	8.66e-07	0	0	0	2.8e-06	0	2.98e-05	8.73e-05	0	0	5.95e-05	2.79e-05	0	0	9.88e-05	3.45e-05	0	8.2e-06	0	0	0	0
Streptococcus lutetiensis	0	0	0	0	0	0	0	0	0.000860967	0	0	0	0	0	0	0	0	0	0	0	0	0	0	1.35e-05	0	0	0	0.000238368	0	0	0	0	0	0	0	0	0	0	0	0	0	0	8.29e-05	0	0	0	0	0	0
Corynebacterium argentoratense	0	0	0	0.000928016	0	0	0	0	0	0	0	0	0	0	0	0	0	0	0	0	6.35e-07	0	0	0	0	0	3.89e-07	0	0	0.000149115	0	0	0	2.89e-05	0	0	0	0	0	0	0	0	0	0	0	0	0	0	0
Deinococcus actinosclerus	0	0	0.00106608	0	0	0	0	0	0	0	0	0	0	0	2.22e-05	0	0	0	0	0	0	0	0	0	0	0	2.4e-07	0	0	0	0	0	0	0	0	0	0	0	0	0	0	0	0	0	0	0	0	0	0
Acidipropionibacterium acidipropionici	0	0	0	0	0	0	0.000972237	0	0	0	0	0	0	0	0	0	0	0	0	0	2.47e-06	0	0	0	0	0	0	0	0	0	0	0	0	0	0	0	0	4.01e-06	0	0	0	0	0	0	0	0	0	0	0
Campylobacter jejuni	0	0	0	0	0	0	0	0	3.58e-05	0	0	0	0	0	0	0	0	0	0	0	0	0	0	0	0	0	0	0	0	0	0.000904179	0	0	0	0	0	0	0	0	0	0	0	0	0	3.87e-05	0	0	0	0
Veillonella rodentium	4.66e-05	0	0.000190913	4.62e-06	0	3.72e-05	0	0	9.77e-06	4.36e-06	0	0	9.22e-06	0	0	0	0	0.000238272	2.13e-05	0	6.01e-06	0	0.000122816	2.52e-06	0	0	0	9.2e-06	0	0	0	5.41e-06	0	2.88e-05	0	0	0	1.44e-05	2.13e-05	0	0	0	0.000147866	0	0	5.56e-05	0	0	0
Actinomyces timonensis	0	0	0	0	0	0	0.000397873	0	4.08e-05	4.55e-06	0	0	0.000134811	0	2.49e-05	0	0	0	0.000193152	2.16e-05	2.2e-07	0	0	3.29e-06	0	0	2.02e-05	3.49e-06	0	0	0	2.73e-05	0	0	0	0	0	2.25e-05	1.01e-05	0	0	0	3.86e-05	0	5.51e-06	0	0	0	0
Staphylococcus chromogenes	0	0	0	0	0	0	0	1.63e-05	0	0	0.00064917	0	0	0	0	0	0	0	0	0	0	0	0	0	0	0	0	0	0	0.00013115	0	0	0	0	0	0	0	1.59e-06	0	0	0	0	2.94e-05	0	4.2e-05	0	0	0	0
Herbaspirillum frisingense	0	0	0	0	0	0	0	0	0	0	0	0	0	0	2.24e-05	0	0	0	0	1.94e-05	0	0.000820322	0	0	0	0	0	0	0	0	0	0	0	0	0	0	0	0	0	0	0	0	0	0	0	0	0	0	0
Klebsiella michiganensis	3.72e-05	0	0.000600021	0.000184679	0	0	0	0	0	9.52e-06	0	0	0	0	0	2.46e-05	0	0	0	0	1.1e-06	0	0	0	0	0	0	0	0	0	0	0	0	0	0	0	0	0	0	0	0	0	0	0	0	0	0	0	0
Enterococcus gallinarum	0	0	0	0	0.000743967	2.46e-05	0	0	0	0	0	0	0	9.48e-06	0	0	0	0	0	0	9.35e-07	0	0	1.3e-06	0	0	0	0	0	0	0	0	0	0	0	0	0	9.56e-06	0	0	0	0	0	0	0	0	0	0	0
Pseudomonas poae	0	0	0	0	0	2.55e-06	0	0	0	0	0	0	0	0	0	0	0	0	0	3.68e-06	0	0.000779391	0	0	0	0	0	0	0	0	0	0	0	0	0	0	0	0	2.4e-06	0	0	0	0	0	0	0	0	0	0
Campylobacter hominis	0	0.000713804	0	0	0	0	0	0	0	0	0	0	0	0	0	0	0	0	0	0	0	0	0	0	6.1e-05	0	0	0	0	0	0	8.06e-07	0	0	0	0	0	1.07e-05	0	0	0	0	0	0	0	0	0	0	0
Haemophilus pittmaniae	0	0	0	2.16e-06	0	0	0	0	8.69e-05	1.02e-06	0	0	0	0	0	0	0	0	0	0	0	0	0	2.95e-06	0	0	0	0	0	0	0	0	0	0	0	0	0	0	0	0	0	2.98e-05	0	0	0	0.000650832	0	0	0
Actinomyces georgiae	0	0	0	6.44e-05	0	0	0.000134024	0	2.41e-05	0	0	0	8.7e-05	0	0	0	0	0	0	0	0	0	0.000100778	4.68e-05	0	0	0	1.37e-06	0	0	0	9.43e-05	0	2.36e-05	0	0	0	1.18e-05	4.6e-06	0	0	0	0.000136499	0	6.5e-06	0	0	0	0
Corynebacterium urealyticum	0	0	0	0	0	0	0	0	0	9.46e-07	0.000637029	0	0	0	3.11e-05	0	0	0	0	0	4.11e-06	0	0	2.73e-07	0	0	2.02e-05	0	0	0	0	5.86e-07	0	0	0	0	0	0	2.92e-06	0	0	0	0	2.19e-05	6.87e-06	0	0	0	0
Trueperella bernardiae	0	0	0	0	0	0	0	0	0	0	0	0	0	0	0	0	2.38e-05	0	0	0	0	0	0	0	0	0	0.000434663	0	0	0	0	6.76e-07	0	0	0	0	0	0	1.12e-06	0	0	0	0	0.000262773	0	0	0	0	0
Roseomonas mucosa	0	0	0	0	0	0	0	0	0	0	0	0	7.73e-06	0	0	0	0	0	0	8.67e-06	0	0	0	0	0	0	0	0	0	0	0	0	0	0	0	0	0	0	0	0.00069717	0	0	0	0	0	0	0	0	0
Chryseobacterium indologenes	0	0	0	0	4.79e-05	0	0	0	0	0	0	0	0	0	1.43e-05	0	0	0	8.53e-06	4.13e-06	0	0.00058303	0	0	2.04e-05	0	0	0	0	0	0	0	0	0	0	0	0	0	0	0	0	0	0	0	0	0	0	0	0
Pseudomonas stutzeri	0	0	0	0	0	0	3.63e-05	0	0	0	0	0	0	0	5.3e-06	0	0	0	0	0	0	0	0	0	0	0	0	0	0.000592934	0	0	0	0	0	0	0	0	0	0	0	1.37e-05	0	0	0	1.05e-05	0	0	0	0
Carboxydocella thermautotrophica	0	0	0	0	0	0	0	0	0	0	0	6.79e-06	0	0	9.08e-06	0	0	0	0	0	0	0	0	0	0	0	0	0	0	0	0	5.14e-07	0	0	0	0	0	0	0	0.000632309	0	0	0	0	0	0	0	0	0
Actinomyces radingae	0	0	0	0	0	0	0	0	0	0	0	0	0	0	0	0	0	0	0	0	0	0	0	2.65e-07	0	0	0	0	0	0	0.000621228	0	0	2.42e-05	0	0	0	0	0	0	0	0	0	0	0	0	0	0	0
Citrobacter freundii	1.34e-05	0	0	0.000567144	0	0	0	0	0	0	0	0	0	6.46e-06	0	0	0	0	0	0	0	0	0	0	0	0	0	0	0	0	0	0	0	0	0	0	0	0	0	0	3.74e-05	0	0	0	0	0	0	0	0
Bacteroides stercoris	1.04e-05	0	0	2.88e-05	0	0	0	0	3.05e-05	4.26e-05	0	0	0	0	0	0	0	0	0	0	1.83e-05	0	0.000383419	1.2e-05	0	0	0	0	0	0	0	2.29e-05	0	0	0	0	0	2.62e-05	1.17e-06	0	0	0	4.62e-05	0	0	0	0	0	0
Streptococcus massiliensis	0	0	0	0	0	3.06e-06	0	0	5.22e-06	6.99e-06	0	0	4.92e-06	3.81e-06	0	4.71e-06	0	0	6.84e-05	0	3.71e-05	0	0	7.87e-05	0	0	4.14e-07	0.000147325	0	0	0	3.75e-05	0	0	0	0	0	1.53e-05	2.75e-05	0	0	0.000135872	3.95e-06	0	1.69e-05	0	0	0	0
Acidovorax citrulli	0	0	0	0	0	0	0	0	0	0	0	0	0	0	0	0	9.07e-06	0	0	3.94e-06	0	0.00055648	0	0	0	0	0	0	0	0	0	0	0	0	0	0	0	0	0	0	0	0	0	0	0	0	0	0	0
Kingella oralis	0	0	0	3.92e-06	0	0	4.62e-05	0	7.05e-05	9.25e-07	0	0	0	1.51e-06	0	0	0	0	0	1.75e-05	8.04e-07	0	0	1.82e-05	0	0	0	0	0	0	0	5.73e-07	0	0	0	0	0	9.14e-06	1.9e-06	0	0	8.09e-05	0.00029473	0	0	2.36e-05	0	0	0
Pseudomonas rhodesiae	0	0	0	0	0	0	0	1.78e-07	0	0	0	0	1.03e-05	0	0	0	0	0	0	0	0	0	0	0	0	0	0	0	0	0	0	0	0	0	0	0	0	0	1.78e-06	0.000528901	0	0	0	0	0	0	0	0	0
Raoultella ornithinolytica	0.000490518	0	0	1.71e-05	0	0	0	0	0	1.62e-06	0	0	0	0	0	0	0	0	0	0	5.85e-07	0	0	0	0	0	0	0	0	0	0	0	0	0	0	0	0	0	0	0	0	0	0	0	0	0	0	0	0
Actinomyces neuii	0	0	0	0	0	0	0	0	0	0	0	0	0	0	0	0	2.1e-05	0	0	0	0	0	0	0	0	0	0.000284724	0	0	0	0	0	0	0	0	0	0	0	2.97e-06	0	0	0	0	0.000178558	0	0	0	0	0
Streptococcus equi	6.36e-06	0	0	0	0	0	0	0	0.000116738	2.08e-06	0	0	0	0	0	4.21e-06	0	9.76e-05	0	0	1.12e-05	0	0	1.44e-05	0	0	3.7e-07	0.000113447	0	0	0	4.91e-05	0	0	0	0	0	3.95e-05	2.78e-05	0	0	0	3.53e-06	0	0	0	0	0	0
Staphylococcus lugdunensis	0	0	0	0	0	0	0	3.11e-06	0	0	0	0	0	0	0	0	0	0	0	0	5.02e-07	0	0	0	0	0	6.15e-07	2.59e-05	0	0	0	1.61e-06	0	0	0	0	0	0	0	0	0	0	0.000419695	0	2.51e-05	0	0	0	0
Actinomyces meyeri	0	0	0	4.6e-06	0.000119367	0	0	2.23e-06	6.33e-05	0	0	0	4.59e-06	0	7.14e-05	8.79e-06	0	0	4.25e-05	0	6.3e-07	0	0	1.69e-05	0	0	0	1.67e-06	0	0	0	2.69e-06	0	0	0	0	0	4.83e-05	2.57e-05	0	0	0	6.26e-05	0	0	0	0	0	0
Anaerococcus lactolyticus	0	0	0	2.28e-06	0	0	0	0	0	1.07e-06	0	0	0	0	0	0	0	0	0	0	6.23e-07	0	0	0	0	0	0	8.24e-07	0	0	0	0	0	0.000368699	0	0	0	3.72e-05	0	0	0	0	5.1e-05	0	0	0	0	0	0
Mycoplasma arthritidis	0	0	0	0	0	0	0	0	0	3.26e-05	0	0	0	0	0	0	0	0.000338755	0	0	0	0	0	0	0	0	3.86e-06	0	0	0	0	0	0	0	0	0	0	0	0	0	0	0	0	6.29e-05	1.97e-05	0	0	0	0
Microbacterium testaceum	0	0	0	0	0	0	1.4e-05	0	0	0	0	0	2.6e-05	0	1.22e-05	0	0	0	0	0	0	0.000373919	0	0	0	0	0	0	0	0	0	0	0	0	0	0	0	0	0	0	0	0	0	0	0	0	0	0	0
Phyllobacterium zundukense	0	0	0	0	0	0	0	0	0	0	0.000379614	0	2.38e-06	0	4.32e-05	0	0	0	0	0	0	0	0	0	0	0	0	0	0	0	0	0	0	0	0	0	0	0	0	0	0	0	0	0	0	0	0	0	0
Lactobacillus helveticus	0	0	0	0	0	0	0	0	0	0	0	0	1.79e-05	0	0	0	0	0	0	0	8.59e-06	0	0	0	0	0	0	0.000143646	0	0	0	0	0	0	0	0.000242306	0	6.97e-06	0	0	0	0	0	0	0	0	0	0	0
Hydrogenophaga crassostreae	0	0	0	0	0	0	0	0	0	0	0	0	0	0	6.9e-05	0	0	0	0	4.27e-06	0	0	0	0	0	0	0	0	0	0	0	0	0	0	0	0	0	0	0	0.000343274	0	0	0	0	0	0	0	0	0
Corynebacterium aurimucosum	0	0	0	0	0	0	0	1.39e-05	0	0	0	0	0	0	0	0	0	0	0	0	3.01e-06	0	0	0	3.74e-05	0	0.00019216	0	0	0	0	0	0	0	0	0	0	0	0	0	0	2.33e-05	0	9.24e-05	5.21e-05	0	0	0	0
Mageeibacillus indolicus	3e-05	0	0	0	0	0	0	0	1.65e-05	1.23e-06	0	0	0	0	0	0	0	0	0	0	6.06e-06	0	0.000277059	0	0	0	0	9.43e-07	0	0	0	2.29e-05	0	0	0	0	0	5.47e-05	0	0	0	0	0	0	0	0	0	0	0
Pantoea agglomerans	0	0	0	0	0	0	1.35e-05	1.67e-06	0	0	0.000364362	0	0	8.84e-07	0	0	0	0	0	0	0	0	0	0	0	0	0	0	0	0	0	0	0	0	0	0	0	0	2.11e-05	0	0	0	0	0	0	0	0	0	0
Erwinia billingiae	2.66e-06	0	0	0	2.4e-05	0	0	0	0	0	0	0	0.000371014	0	0	0	0	0	0	0	0	0	0	0	0	0	0	0	0	0	0	0	0	0	0	0	0	0	0	0	0	0	0	0	0	0	0	0	0
Ochrobactrum intermedium	0	0.000262666	0	0	0	0	0	2.46e-07	0	4.79e-07	0	0	3.44e-05	0	9.96e-05	0	0	0	0	0	0	0	0	0	0	0	0	0	0	0	0	0	0	0	0	0	0	0	0	0	0	0	0	0	0	0	0	0	0
Leuconostoc citreum	0	0	0	0	0	0	0	2.52e-06	0	0	0	0	0	4.01e-06	0	0	0	0	0	0	0	0	0	3.55e-07	0	0	0	0	0.000376034	0	0	0	0	0	0	0	0	0	0	0	0	0	0	0	0	0	0	0	0
Streptococcus macacae	0	0	0	0	0	0	0	0	0	0	0	0	1.47e-05	0	0	0	0	0	2.27e-05	1.1e-05	0.000323309	0	0	4.68e-06	0	0	0	8.87e-07	0	0	0	2.87e-06	0	0	0	0	0	0	2.38e-06	0	0	0	0	0	0	0	0	0	0
Rhodococcus opacus	0	0	0	0	0	0	0	5.64e-07	0	0	0.000369799	0	0	0	6.01e-06	0	0	0	0	0	0	0	0	0	0	0	0	0	0	0	0	0	0	0	0	0	0	0	0	0	0	0	0	0	0	0	0	0	0
Capnocytophaga haemolytica	0	0	0	7.01e-06	0	0	0	0	0.000166981	8.28e-06	0	0	0	0	0	0	0	0	0	7.85e-06	4.8e-07	0	0	0.000151124	0	0	0	6.35e-07	0	0	0	7.18e-06	0	0	0	0	0	2.73e-06	0	0	0	0	0	0	0	2.11e-05	0	0	0
Veillonella montpellierensis	7.06e-06	0	0	0	0	9.72e-05	0	0	1.04e-05	1.16e-06	0	0	0	0	0	0	0	3.61e-05	0	0	3.35e-07	0	0	6.68e-07	0	0	0	1.77e-05	0	0.000157488	0	2.15e-06	0	0	0	0	0	1.91e-05	1.19e-06	0	0	0	0	0	8.4e-06	0	0	0	0
Lactobacillus amylovorus	0	0	0	0	0	0	0	0	0	0	0	0	0	0	0	0	0	0	0	0.000135017	0.000142583	0	0	0	0	0	0	2.77e-05	0	0	0	2.72e-06	0	0	0	0	0	2.35e-05	0	0	0	0	0	0	0	0	0	0	0
Catabacter hongkongensis	0	0	0	0	0	5.84e-06	0.000277808	0	0	7.42e-06	0	0	0	0	0	0	0	0	0	0	1.72e-06	0	0	0	0	0	3.16e-06	5.69e-07	0	0	0	0	0	0	0	0	0	2.08e-05	0	0	0	0	0	0	0	0	0	0	0
Comamonas aquatica	0	0	0	0	0	0	0	0	0	0	0	0	0	0	3.24e-05	0	0	0	0	3.36e-05	0	0	6.66e-05	0	0	0	0	0	0.000181079	0	0	0	0	0	0	0	0	0	0	0	0	0	0	0	0	0	0	0	0
Cutibacterium avidum	0	0	0	0	0	0	0.000274883	0	0	0	0	0	0	0	0	0	0	0	0	0	2.46e-07	0	0	2.94e-06	0	0	3.01e-06	0	0	0	0	0	0	0	0	0	0	8.37e-06	4.35e-06	0	0	0	1.72e-05	0	0	0	0	0	0
Sphingomonas panacis	0	0	0	0	0	0	0	0	0	0	0	0	1.88e-06	0	0	0	9.7e-06	0	0	0	0	0.000297565	0	0	0	0	0	0	0	0	0	0	0	0	0	0	0	0	0	0	0	0	0	0	0	0	0	0	0
Stenotrophomonas rhizophila	0	0	0	0	0	0	0	0	0	0	0	3.75e-06	0	0	1.51e-05	0	0	0	0	4.35e-06	0	0	0	0	0	0	0	0	0.000280724	0	0	0	0	0	0	0	0	0	0	0	0	0	0	0	0	0	0	0	0
Bacteroides eggerthii	3.82e-05	0	0	2.54e-05	0	0	0	0	3.04e-05	6.89e-05	0	0	0	0	0	0	0	0	0	0	0	0	0	1.19e-05	0	0	0	4e-06	0	0	0	0	0	0	0	0	0	6.62e-05	8.58e-06	0	0	0	3.01e-05	0	0	0	0	0	0
Parabacteroides merdae	0	0	0	0	0	0	0	0	0	3.54e-06	0	0	0	0	0	0	0	0	0	0	0	0	0	7.29e-07	0	0	0	0	0	0	0	9.39e-07	0	0	0.000273364	0	0	4.99e-06	0	0	0	0	0	0	0	0	0	0	0
Porphyromonas crevioricanis	0	0	0	0	0	0	0	0	0	4.8e-05	0	0	0	0	0	0	0	0	0	9.89e-06	0	0	0	9.04e-07	0	0	0	8e-07	0	0	0	0	0.000194976	0	0	0	0	1.72e-06	0	0	0	0	0	0	0	2.66e-05	0	0	0
Actinomyces europaeus	0	0	0	0	0	0	0	0	1e-05	0	0	0	0	0	0	0	0	0	0	0	0	0	0.000252156	0	0	0	1.99e-06	0	0	0	0	0	0	0	0	0	0	7.38e-06	0	0	0	0	0	0	0	0	0	0	0
Chroococcidiopsis thermalis	0	0	0	0	0	4.63e-07	0	5.43e-07	0	0	0	0	1.49e-06	0	0	0	0	0	0	0	0	0	0	0	0	0	0	0	0	0	0	0	0	0	0	0	0	0	0	0.000268722	0	0	0	0	0	0	0	0	0
Mobiluncus curtisii	6.33e-06	0	0	0	5.7e-05	0	0	0	1.39e-05	2.07e-06	0	0	0	0	0	0	0	0	0	0	0	0	0.000116797	0	0	0	0	0	0	0	0	2.44e-05	0	2.74e-05	0	0	0	2.05e-05	1.07e-06	0	0	0	0	0	0	0	0	0	0
Porphyromonas asaccharolytica	4.35e-05	0	0	0	0	0	0	0	0.000104947	0	0	0	0	0	0	0	0	0	0	0	5.02e-06	0	0	0	0	0	0	0	0	0	0	2.52e-06	0	2.69e-05	0	0	0	7.04e-05	1.05e-06	0	0	0	0	0	0	0	0	0	0
Caulobacter henricii	3.51e-06	0	0.000201702	0	0	0	0	0	0	0	0	0	1.22e-05	0	1.26e-05	0	0	0	0	2.18e-05	0	0	0	0	0	0	0	0	0	0	0	0	0	0	0	0	0	0	0	0	0	0	0	0	0	0	0	0	0
Corynebacterium pseudotuberculosis	0	0	0	0	0	0	0	0	0	0	0	0	0	0	0	0	2.06e-05	0	0	0	0	0	0	0	0	0	0.00014417	0	0	0	0	0	0	0	0	0	0	1.56e-06	0	0	0	0	0	7.89e-05	0	0	0	0	0
Sphingopyxis alaskensis	0	0	0	0	0	0	0	0	0	0	0	0	0	0	7.28e-06	0	0	0	0	0	0	0	0	0	3.12e-05	0	0	0	0.000203775	0	0	0	0	0	0	0	0	0	0	0	0	0	0	0	0	0	0	0	0
Olsenella umbonata	0	0	0	0	0	0	2.36e-05	4.86e-07	4.24e-06	0	0	0	0	0	0	0	0	0	0	8.97e-06	3.02e-06	0	0	5.46e-07	0	0	0	1.16e-05	0	0	0	1.17e-06	0.00017676	0	0	0	0	7.79e-06	1.94e-06	0	0	0	0	0	0	0	0	0	0
Gemella bergeri	0	0	0	0	0	0	6.93e-05	0	6.22e-06	0	0	0	5.87e-06	0	0	5.61e-06	0	0	0	0	0	0	0	2.8e-06	0	0	0	1.28e-05	0	0	0	8.6e-07	0	0	0.000107273	0	0	2.74e-05	1.43e-06	0	0	0	0	0	0	0	0	0	0
Parvibaculum lavamentivorans	0	0	0.000199098	0	0	0	0	0	0	0	0	0	2.4e-06	0	0	0	2.48e-05	0	0	0	0	0	0	0	0	0	0	0	0	0	0	0	0	0	0	0	0	0	0	0	0	0	0	0	0	0	0	0	0
Nocardia brevicatena	1.94e-06	0	0	0	0	0	0	0	0	0	0.000214029	0	0	0	0	0	0	9.92e-06	0	0	0	0	0	0	0	0	0	0	0	0	0	0	0	0	0	0	0	0	3.27e-07	0	0	0	0	0	0	0	0	0	0
Fastidiosipila sanguinis	0	0	0	0	0	0	0	0	0	0	0	0	0	0	0	0	0	0	0	0	3.61e-07	0	0.00014038	3.6e-07	0	0	0	3.06e-05	0	0	0	3.09e-06	0	3.29e-05	0	0	0	0	1.28e-05	0	0	0	0	0	0	0	0	0	0
Staphylococcus succinus	0	0	0	0	0	0	2.02e-05	0	0	0	0	0	0	0	0	0	0	0	0	0	0	0	0	0	0	0.000199036	5.76e-07	0	0	0	0	0	0	0	0	0	0	0	0	0	0	0	0	0	0	0	0	0	0
Streptococcus macedonicus	0	0	0	0	0	0.000117995	0	0	0	0	0	0	0	0	0	0	0	0	0	0	6.06e-06	0	0	7.85e-06	0	0	0	8.81e-05	0	0	0	0	0	0	0	0	0	0	0	0	0	0	0	0	0	0	0	0	0
Kosakonia cowanii	0	0	0	0	0	0	0.000205704	0	4.1e-06	0	0	0	0	0	5.01e-06	0	0	0	0	0	5.31e-07	0	0	0	0	0	0	0	0	0	0	0	0	0	0	0	0	0	0	0	0	0	0	0	0	0	0	0	0
Peptoniphilus indolicus	0	0	0	0	0	0	2.48e-05	0	0	0	0	0	0	0	0	0	0	0	0	0	1.73e-06	0	0	5.73e-07	0	0	0	1.52e-05	0	0	0	0.000110693	0	0	0	0	0	5.23e-05	2.04e-06	0	0	0	0	0	0	0	0	0	0
Trueperella pyogenes	0	0	0	0	0	0	0	0	4.27e-06	0	0	0	4.03e-06	0	0	0	0	0	0	0	2.76e-07	0	0	0	0	0	0.000101927	0	0	0	0	5.91e-07	0	5.03e-05	0	0	0	7.85e-06	1.96e-06	0	0	0	0	3.53e-05	0	0	0	0	0
Dehalococcoides mccartyi	0	0	0	0	0	0	0	0	0	9.56e-06	0	0	0	0	0	0	0	4.97e-05	0	0	0	0	0	0	0	0	0	9.77e-05	0	0	0	0	0	0	0	0	0	2.62e-06	0	0	0	4.65e-05	0	0	0	0	0	0	0
Roseburia intestinalis	0	0	0	0	0	0	0	0	0	4.23e-06	0	0	2.23e-06	0	0	0	0	0	0	0	1.07e-06	0	0	3.66e-06	0	0	0	0.000144974	0	0	0	0	0	2.79e-05	0	0	0	8.7e-06	2.17e-06	0	0	0	7.16e-06	0	0	0	0	0	0
Corynebacterium stationis	0	0	0	0	0	0	0	0	0	0	0	6.4e-06	0	0	4.28e-05	0	1.71e-05	0	0.000122529	0	0	0	0	0	0	0	0	0	0	0	0	0	0	0	0	0	0	0	0	0	0	0	0	0	1.14e-05	0	0	0	0
Streptococcus troglodytae	0	0	0	0	0	0	0	0	0	0	0	0	0	0	0	0	0	0	0	0.000171002	3.08e-07	0	0	9.19e-07	0	0	0	4.07e-06	0	0	0	1.97e-06	0	0	0	0	0	1.75e-06	0	0	0	0	1.8e-05	0	0	0	0	0	0
Corynebacterium camporealensis	0	0	0	0	0	8.35e-06	0	9.33e-07	0	0	0	0	0	0	0	0	0	0	0	0	0	0	0	0	0	0	0.000127126	0	0	0	0	0	0	0	0	0	0	0	0	0	0	0	0	5.89e-05	0	0	0	0	0
Arcanobacterium haemolyticum	0	0	0	0	0	0	0	0	0	0	0	0	0	0	0	0	0	0	0	0	3.25e-07	0	0	0	0	0	9.95e-05	0	0	0	0	0	0	0	0	0	0	7.38e-06	0	0	0	0	0	7.79e-05	0	0	0	0	0
Corynebacterium pseudodiphtheriticum	0	0	0	1.23e-05	0	0	7.27e-05	2.49e-06	0	0	0	0	0	0	0	0	0	0	0	0	5.62e-07	0	0	3.08e-06	0	0	0	0	0	0	0	2.1e-05	0	0	0	0	0	0	0	0	0	0	6.25e-05	0	7.04e-06	0	0	0	0
Bifidobacterium adolescentis	0	0	0	0	0	0	0	0	0	0	0	0	0	0	0	0	0	0	0	3.89e-05	6.24e-06	0	0	4.44e-06	0	0	0	2.67e-05	0	0	0	3.17e-06	0	0	0	0	0	5.06e-06	0	0	0	0	7.99e-05	0	0	0	0	0	0
Streptobacillus moniliformis	0	0	0	5.65e-06	0	0	0	0	3.59e-05	8e-06	0	0	0	0	0	0	0	0	0	0	1.12e-05	0	0	1.54e-06	0	0	0	1.53e-05	0	0	0	1.98e-05	0	0	0	0	0	3.08e-05	1.37e-06	0	0	0	0	0	0	3.4e-05	0	0	0
Pasteurella bettyae	0	0	0	0	0	0	0	0	8.68e-06	0	0	0	0	0	0	0	0	0	0	9.18e-06	0	0	0	2.8e-07	0	0	0	0	0	0	0	0	0	0	0	0	0	0	0	0	0	0.00014128	0	0	0	0	0	0	0
Klebsiella quasivariicola	0.000134838	0	0	1.28e-05	0	0	0	0	0	0	0	0	0	0	0	1.14e-05	0	0	0	0	2.33e-07	0	0	0	0	0	0	0	0	0	0	0	0	0	0	0	0	0	0	0	0	0	0	0	0	0	0	0	0
Sphingomonas sanxanigenens	0	0	0.000125593	0	0	0	0	0	0	0	0	0	0	0	3.93e-06	0	0	0	0	0	0	0	0	0	1.68e-05	0	0	0	0	0	0	0	0	0	0	0	0	0	7.37e-07	0	0	0	0	0	0	0	0	0	0
Lactobacillus johnsonii	0	0	0	0	0	0	0	0	0	0	0	0	0.000116024	0	0	0	0	0	0	0	5.63e-06	0	0	0	0	0	0	7.89e-06	0	0	0	0	0	0	0	0	0	3.77e-06	7.05e-06	0	0	0	0	0	0	0	0	0	0
Anaerococcus tetradius	6.53e-06	0	0	0	0	0	0	0	0	1.07e-06	0	0	0	0	0	0	0	0	0	0	2.48e-06	0	0	3.09e-07	0	0	0	2.13e-05	0	0	0	0	0	8.47e-05	0	0	0	2.11e-05	0	0	0	0	0	0	0	0	0	0	0
Lactobacillus reuteri	0	0	0	0	0	0	0	0	0	0	0	0	8.53e-05	0	0	0	0	0	0	1.01e-05	2.77e-06	0	0	0	0	0	0	0	0	0	0	3.03e-05	0	0	0	0	0	0	1.09e-06	0	0	0	7.2e-06	0	0	0	0	0	0
Corynebacterium cystitidis	0	0	0	0	0	0	0	0	0	0	0	0	0	0	8.09e-06	0	0	0	0	0	0	0	0	0	0	0	3.57e-05	0	0	0	0	0	0	0	0	0	0	0	0	0	0	0	0	2.06e-05	5.37e-05	0	0	0	0
Enterococcus asini	0	0	0	0	0	0	0	0	1.17e-05	8.68e-07	0	0	0	0	0	0	0	0	0	0	0	0	0	0	0	0	0	1.86e-05	0	0	0	0	0	0	0	0	0	0	0	0	0	7.6e-05	0	0	0	0	0	0	0
Pseudomonas putida	0	0	0	0	0	0	2.73e-05	0	0	0	0	0	0	0	7.18e-05	0	0	0	0	0	0	0	0	0	0	0	0	2.79e-07	0	0	0	0	0	0	0	0	0	0	7.11e-06	0	0	0	0	0	0	0	0	0	0
Streptococcus himalayensis	0	0	0	0	0	0	0	0	0	0	0	0	0	0	0	0	0	0	0	0	0	0	0	0	0	0	0	7.5e-07	0	0	0	0	0	0	0	0	0	1.61e-06	0.000102574	0	0	0	0	0	0	0	0	0	0
Staphylococcus hominis	0	0	0	0	0	0	0	0	0	0	0	0	0	0	0	0	0	0	0	0	0	0	0	0	0	0	0	0	0	0	0	0	0	0	0	0	0	0	1.02e-06	0	0	0	6.75e-05	0	3.61e-05	0	0	0	0
Kluyvera ascorbata	2.67e-06	0	0	9.66e-05	0	0	0	0	0	0	0	0	0	7.17e-07	0	0	0	0	0	0	1.27e-07	0	0	0	0	0	0	0	0	0	0	0	0	0	0	0	0	0	0	0	0	0	0	0	0	0	0	0	0
Clostridioides difficile	0	0	0	0	0	7e-07	1.33e-05	0	9.56e-06	0	0	0	2.25e-06	0	0	0	0	0	2.09e-05	5.05e-06	4.17e-06	0	0	7.7e-07	0	0	0	1.51e-05	0	0	0	3.63e-06	0	0	0	0	0	1.67e-05	5.48e-07	0	0	0	0	0	0	0	0	0	0
Corynebacterium glucuronolyticum	0	0	0	0	0	0	0	8.07e-07	3.52e-06	0	0	0	3.32e-06	0	3.44e-05	0	0	0	0	0	1.18e-05	0	0	0	3.68e-05	0	0	0	0	0	0	0	0	0	0	0	0	0	0	0	0	0	0	0	0	0	0	0	0
Mycobacterium gordonae	0	0	0	0	0	0	0	0	0	0	0	0	0	0	4.44e-06	0	0	0	0	1.92e-06	0	0	0	0	0	0	0	0	0	0	0	0	0	0	0	0	0	0	0	7.73e-05	0	0	0	0	0	0	0	0	0
Simonsiella muelleri	0	0	0	1.91e-06	0	0	0	0	8.08e-06	0	0	0	0	0	0	0	0	0	0	0	0	0	0	0	0	0	0	0	0	0	0	0	0	0	0	0	0	0	0	0	0	2.63e-05	0	0	0	4.6e-05	0	0	0
Histophilus somni	0	0	0	0	0	0	0	0	9.25e-06	2.06e-05	0	0	0	0	0	0	0	0	0	1.96e-05	1.8e-06	0	0	0	0	0	3.67e-07	7.12e-06	0	0	0	6.4e-07	0	0	0	0	0	1.36e-05	8.49e-06	0	0	0	0	0	0	0	0	0	0
Pantoea vagans	0	0	0	0	0	0	0	2.78e-07	0	0	0	0	7.79e-05	0	0	0	0	0	0	0	0	0	0	0	0	0	0	0	0	0	0	0	0	0	0	0	0	0	3.34e-06	0	0	0	0	0	0	0	0	0	0
Brevibacterium linens	0	0	0	0	3.03e-05	0	0	0	0	0	0	0	1.87e-05	0	3.02e-05	0	0	0	0	0	0	0	0	1.59e-07	0	0	0	0	0	0	0	0	0	0	0	0	0	0	0	0	0	0	0	0	0	0	0	0	0
Odoribacter splanchnicus	0	0	0	0	0	0	0	0	2.27e-06	3.04e-06	0	0	0	0	0	0	0	0	0	0	2.5e-06	0	0	1.24e-05	0	0	0	3.89e-07	0	0	0	6.28e-07	0	0	3.92e-05	0	0	7.51e-06	1.56e-06	0	0	0	3.44e-06	0	3.68e-06	0	0	0	0
Serratia liquefaciens	0	0	0	0	0	0	0	0	0	6.41e-05	0	0	0	0	4.61e-06	0	0	0	0	0	0	0	0	0	0	0	0	0	0	0	0	0	0	0	0	0	0	0	0	0	7.98e-06	0	0	0	0	0	0	0	0
Leptospira kirschneri	0	0	0	0	0	0	0	0	0	1.4e-05	0	0	0	0	0	0	0	0	0	0	0	0	0	0	0	0	0	0	0	0	0	4.35e-06	0	0	0	0	0	1.49e-05	0	0	0	0	3.74e-05	0	0	0	0	0	0
Xanthobacter autotrophicus	0	0	0	0	0	0	0	0	0	0	0	0	0	0	1.84e-05	0	0	0	0	1.19e-05	0	0	0	0	3.93e-05	0	0	0	0	0	0	0	0	0	0	0	0	0	0	0	0	0	0	0	0	0	0	0	0
Brochothrix thermosphacta	0	0	0	0	4.66e-05	1.11e-06	2.12e-05	0	0	0	0	0	0	0	0	0	0	0	0	0	0	0	0	0	0	0	0	0	0	0	0	0	0	0	0	0	0	0	0	0	0	0	0	0	0	0	0	0	0
Leptospira noguchii	0	0	0	0	0	0	0	1.94e-06	0	0	0	0	0	0	0	0	0	0	0	0	0	0	0	0	0	0	0	0	0	0	0	2.93e-07	0	0	0	0	0	7.78e-07	0	0	0	0	5.92e-05	0	6.86e-06	0	0	0	0
Curtobacterium pusillum	0	0	0	0	6.16e-05	0	0	0	0	0	0	0	0	0	0	0	0	0	0	0	0	0	0	3.24e-07	0	0	0	0	0	0	0	0	0	0	0	0	0	0	1.73e-06	0	0	0	0	0	0	0	0	0	0
Mycoplasma phocidae	0	0	0	0	0	0	0	0	0	2.19e-05	0	0	0	0	0	0	0	0	0	0	0	0	0	1.58e-06	0	0	0	0	0	0	0	0	0	0	0	0	0	0	0	0	0	0	0	0	3.97e-05	0	0	0	0
Lachnoclostridium phocaeense	0	0	0	0	0	0	0	0	0	6.36e-07	0	0	0	0	0	0	0	0	0	0	0	0	0	4.44e-05	0	0	0	1.61e-05	0	0	0	3.94e-07	0	0	0	0	0	1.05e-06	0	0	0	0	0	0	0	0	0	0	0
Corynebacterium kroppenstedtii	0	0	0	0	0	0	0	4.67e-07	0	0	0	0	0	0	0	0	0	0	0	0	2.64e-07	0	0	0	0	0	6.46e-07	0	0	0	0	0	0	0	0	0	0	7.49e-06	0	0	0	5.31e-05	0	0	0	0	0	0	0
Corynebacterium massiliense	0	0	0	0	0	1.34e-06	0	1.05e-06	4.57e-06	2.04e-06	0	0	0	0	0	0	0	0	0	0	0	0	0	2.94e-07	0	0	1.09e-06	0	0	0	0	0	0	0	0	0	0	0	0	0	0	0	0	0	5.18e-05	0	0	0	0
Lactobacillus ultunensis	0	0	0	0	0	0	0	0	0	0	0	0	0	0	0	0	0	0	0	9.57e-06	5.56e-06	0	0	0	0	0	0	0	0	0	0	0	0	0	0	0	0	0	4.57e-05	0	0	0	0	0	0	0	0	0	0
Corynebacterium timonense	0	0	0	0	4.64e-05	0	0	7.38e-06	0	0	0	0	0	0	0	0	0	0	0	0	0	0	0	0	0	0	0	0	0	0	0	0	0	0	0	0	0	0	0	0	0	0	0	0	6.14e-06	0	0	0	0
Streptococcus canis	0	0	0	0	0	2.67e-06	0	0	0	0	0	0	0	0	0	0	0	0	0	0	5.9e-07	0	0	5.58e-06	0	0	0	0	0	0	0	1.26e-06	0	0	0	0	0	3.52e-05	1.36e-05	0	0	0	0	0	0	0	0	0	0
Lactobacillus acidophilus	0	0	0	0	0	4.25e-05	0	0	0	0	0	0	0	0	0	0	0	0	0	1.06e-05	0	0	0	0	0	0	0	0	0	0	0	0	0	0	0	0	0	5.51e-06	0	0	0	0	0	0	0	0	0	0	0
Ochrobactrum anthropi	0	0	0	0	0	0	0	0	0	0	0	0	2e-06	0	1.03e-05	0	0	0	0	0	0	0	0	0	4.43e-05	0	0	0	0	0	0	0	0	0	0	0	0	0	0	0	0	0	0	0	0	0	0	0	0
Ndongobacter massiliensis	7.28e-06	0	0	0	0	0	2.98e-05	0	0	0	0	0	0	0	0	0	0	0	0	0	5.54e-06	0	0	2.41e-06	0	0	1.27e-06	5.49e-06	0	0	0	0	0	0	0	0	0	3.93e-06	0	0	0	0	0	0	0	0	0	0	0
Nocardia takedensis	0	0	4.85e-05	0	0	0	0	1.42e-07	0	0	0	0	0	0	6.07e-06	0	0	0	0	0	0	0	0	0	0	0	0	0	0	0	0	0	0	0	0	0	0	0	0	0	0	0	0	0	0	0	0	0	0
Gordonibacter urolithinfaciens	0	0	0	0	0	0	0	0	2.73e-05	6.76e-07	0	0	0	0	0	0	0	0	0	0	7.83e-07	0	0	7.41e-06	0	0	0	0	0	0	0	4.19e-07	0	0	0	0	0	0	0	0	0	0	0	0	0	1.72e-05	0	0	0
Lactococcus lactis	0	0	0	0	0	0	0	0	0	0	0	0	2.32e-05	0	0	0	0	0	0	2.6e-05	0	0	0	0	0	0	0	0	0	0	0	1.13e-06	0	0	0	0	0	0	0	0	0	0	3.09e-06	0	0	0	0	0	0
Libanicoccus massiliensis	0	0	0	0	0	0	2.77e-05	0	4.96e-06	6.65e-06	0	0	4.69e-06	0	0	0	0	0	0	0	1.61e-06	0	0	0	0	0	0	0	0	0	0	0	0	0	0	0	0	0	0	0	0	0	7.51e-06	0	0	0	0	0	0
Petrimonas mucosa	0	0	0	0	3.29e-05	0	0	0	0	1.32e-05	0	0	0	0	6.55e-06	0	0	0	0	0	0	0	0	0	0	0	0	0	0	0	0	0	0	0	0	0	0	0	0	0	0	0	0	0	0	0	0	0	0
Neisseria zoodegmatis	0	0	0	1.85e-06	0	0	0	0	0	0	0	0	0	0	0	0	1.9e-05	0	0	0	2.02e-06	0	0	0	0	0	0	0	0	0	0	0	0	0	0	0	0	1.44e-06	0	0	0	2.54e-05	0	0	0	0	0	0	0
[Clostridium] saccharolyticum	0	0	0	0	0	0	0	0	1.42e-05	1e-05	0	0	0	0	0	0	0	0	1.03e-05	5e-06	3.06e-07	0	0	0	0	0	0	8.1e-06	0	0	0	6.54e-07	0	0	0	0	0	0	0	0	0	0	0	0	0	0	0	0	0
Neisseria weaveri	0	0	0	0	0	0	0	0	1.82e-05	0	0	0	0	0	0	0	0	0	0	0	2.95e-07	0	0	0	0	0	0	0	0	0	0	0	0	0	0	0	0	0	0	0	0	2.97e-05	0	0	0	0	0	0	0
Bifidobacterium kashiwanohense	0	0	0	0	0	0	0	0	0	0	0	0	0	0	0	0	0	0	0	0	6.03e-06	0	0	3.82e-06	0	0	0	1.45e-06	0	0	0	0	0	0	0	0	0	1.09e-05	0	0	0	0	2.56e-05	0	0	0	0	0	0
Streptococcus pluranimalium	0	0	0	0	0	0	0	0	3.7e-05	0	0	0	0	0	0	0	0	0	0	0	0	0	0	1.19e-06	0	0	0	0	0	0	0	6.4e-07	0	0	0	0	0	8.5e-06	0	0	0	0	0	0	0	0	0	0	0
Actinomyces bovis	0	0	0	0	0	0	0	0	0	0	0	0	0	0	0	0	0	0	0	0	0	0	0	0	0	0	2.53e-05	0	0	0	0	0	0	0	0	0	0	0	8.82e-07	0	0	0	0	1.99e-05	0	0	0	0	0
Actinobacillus ureae	0	0	0	0	0	0	0	0	0	0	0	0	0	0	0	0	0	0	0	0	2.38e-06	0	0	2.63e-07	0	0	0	0	0	0	0	2.83e-06	0	0	0	0	0	0	0	0	0	0	4.02e-05	0	0	0	0	0	0
Jonquetella anthropi	0	0	0	0	0	4.01e-05	0	0	0	0	0	0	0	0	0	0	0	0	0	0	0	0	0	0	0	0	4.72e-07	5.09e-06	0	0	0	0	0	0	0	0	0	0	0	0	0	0	0	0	0	0	0	0	0
Staphylococcus xylosus	0	0	0	0	0	1.04e-06	0	4.06e-07	0	0	0	0	1e-05	3.1e-05	0	0	0	0	0	0	0	0	0	0	0	0	0	0	0	0	0	0	0	0	0	0	0	0	0	0	0	0	2.68e-06	0	0	0	0	0	0
Acinetobacter wuhouensis	0	0	0	0	0	0	0	5.94e-07	0	0	0	0	0	0	0	0	0	0	1.13e-05	5.48e-06	0	0	0	0	2.71e-05	0	0	0	0	0	0	0	0	0	0	0	0	0	0	0	0	0	0	0	0	0	0	0	0
Streptococcus uberis	0	0	0	0	0	1.52e-06	0	0	1.03e-05	0	0	0	0	0	0	0	0	0	0	0	1.3e-05	0	0	1.3e-05	0	0	0	0	0	0	0	1.43e-06	0	0	0	0	0	1.9e-06	2.37e-06	0	0	0	0	0	0	0	0	0	0
Dermabacter vaginalis	0	0	0	0	0	0	0	0	0	0	0	0	0	0	4.07e-05	0	0	0	0	0	8.09e-07	0	0	0	0	0	6.61e-07	0	0	0	0	0	0	0	0	0	0	0	9.57e-07	0	0	0	0	0	0	0	0	0	0
Sphingomonas hengshuiensis	0	0	0	0	0	0	0	0	0	0	0	0	0	0	2.82e-05	0	9.35e-06	0	0	4.06e-06	0	0	0	0	0	0	0	0	0	0	0	0	0	0	0	0	0	0	0	0	0	0	0	0	0	0	0	0	0
Corynebacterium casei	0	0	0	0	0	0	0	0	0	0	0	0	0	0	3.91e-05	0	0	0	0	0	2.07e-07	0	0	0	0	0	0	0	0	0	0	4.43e-07	0	0	0	0	0	0	0	0	0	0	0	0	0	0	0	0	0
Corynebacterium vitaeruminis	0	0	0	0	0	0	3.79e-05	0	0	0	0	0	0	0	0	0	0	0	0	0	0	0	0	2.19e-07	0	0	1.35e-06	0	0	0	0	0	0	0	0	0	0	0	0	0	0	0	0	0	0	0	0	0	0
Treponema pedis	0	0	0	0	0	0	1.92e-05	0	3.45e-06	2.31e-06	0	0	0	0	0	0	0	0	0	0	6.7e-07	0	0	2.22e-07	0	0	0	4.14e-06	0	0	0	4.77e-07	0	0	0	0	0	6.35e-06	1.58e-06	0	0	0	0	0	0	0	0	0	0
Acidaminococcus intestini	0	0	0	0	0	0	0	4.6e-07	0	0	0	0	0	0	0	0	0	0	0	0	0	0	0	1.29e-06	0	0	0	2.47e-05	0	0	0	1.11e-06	0	0	0	0	0	5.9e-06	0	0	0	0	3.03e-06	0	0	0	0	0	0
Staphylococcus arlettae	0	0	0	0	0	0	0	0	0	0	0	0	0	0	2.81e-05	0	0	0	0	0	0	0	0	0	0	0	0	0	0	0	0	0	0	0	0	0	0	0	1.76e-06	0	0	0	0	0	6.22e-06	0	0	0	0
Anaerostipes hadrus	0	0	0	0	0	0	0	0	3.17e-05	0	0	0	0	0	0	0	0	0	0	0	0	0	0	8.18e-07	0	0	0	0	0	0	0	0	0	0	0	0	0	2.33e-06	0	0	0	0	0	0	0	0	0	0	0
Serratia fonticola	0	0	0	1.59e-06	0	0	2.81e-05	0	0	4.5e-06	0	0	0	0	0	0	0	0	0	0	0	0	0	0	0	0	0	0	0	0	0	0	0	0	0	0	0	0	0	0	0	0	0	0	0	0	0	0	0
Staphylococcus argenteus	0	0	0	0	0	0	0	0	0	0	0	0	0	0	0	0	0	0	0	0	0	0	0	0	0	0	0	0	0	0	0	5.01e-07	0	0	0	0	0	0	0	0	0	0	2.74e-06	3e-05	0	0	0	0	0
Corynebacterium tuscaniense	0	0	0	0	0	0	0	4.08e-06	0	0	0	0	0	0	0	0	0	0	0	0	0	0	0	0	0	0	1.38e-05	0	0	0	0	0	0	0	0	0	0	0	2.04e-06	0	0	0	0	4.6e-06	7.21e-06	0	0	0	0
Enterococcus raffinosus	0	0	0	0	2.88e-05	1.38e-06	0	0	0	0	0	0	0	0	0	0	0	0	0	0	1.52e-07	0	0	0	0	0	0	0	0	0	0	0	0	0	0	0	0	0	0	0	0	0	0	0	0	0	0	0	0
Alcaligenes faecalis	0	0	0	0	0	0	1.34e-05	0	0	0	0	0	6.83e-06	0	5.9e-06	0	0	0	0	0	0	0	0	0	0	0	0	0	0	0	0	0	0	0	0	0	0	0	0	0	0	0	0	0	3.91e-06	0	0	0	0
Pseudarthrobacter chlorophenolicus	0	0	0	0	0	0	0	2.6e-07	0	0	0	0	0	0	0	0	0	0	0	2.88e-05	0	0	0	0	0	0	0	0	0	0	0	0	0	0	0	0	0	0	1.04e-06	0	0	0	0	0	0	0	0	0	0
Ezakiella massiliensis	0	0	0	0	0	0	0	6.57e-07	1.15e-05	1.28e-06	0	0	0	0	1.4e-05	0	0	0	0	0	3.7e-07	0	0	0	0	0	0	0	0	0	0	1.58e-06	0	0	0	0	0	0	0	0	0	0	0	0	0	0	0	0	0
Ornithobacterium rhinotracheale	0	0	0	0	0	0	0	4.77e-07	0	0	0	0	0	0	0	0	0	0	0	0	0	0	0	5.36e-07	0	0	0	7.12e-07	0	0	0	0	0	2.45e-05	0	0	0	0	0	0	0	0	3.15e-06	0	0	0	0	0	0
Roseateles depolymerans	0	0	0	0	0	0	0	0	0	0	0	0	9.94e-06	6.4e-07	0	0	0	0	0	0	0	0	0	0	1.84e-05	0	0	0	0	0	0	0	0	0	0	0	0	0	0	0	0	0	0	0	0	0	0	0	0
Bacteroides vulgatus	0	0	0	0	0	0	0	0	2.7e-05	0	0	0	0	0	0	0	0	0	0	0	5e-07	0	0	0	0	0	0	0	0	0	0	8.01e-07	0	0	0	0	0	0	0	0	0	0	0	0	0	0	0	0	0
Thermus aquaticus	0	0	0	0	0	0	0	0	0	0	0	0	0	0	1.13e-05	0	0	0	0	0	0	0	0	0	0	0	0	0	0	0	0	0	0	0	0	0	0	0	4.24e-06	0	0	0	0	4.78e-06	7.49e-06	0	0	0	0
Cupriavidus taiwanensis	0	0	0	0	0	0	0	7.73e-07	0	0	0	0	0	0	1.23e-05	0	0	1.17e-05	0	0	0	0	0	0	0	0	0	0	0	0	0	0	0	0	0	0	0	0	0	0	0	0	0	0	0	0	0	0	0
Butyrivibrio proteoclasticus	0	0	0	0	0	0	0	0	2.33e-05	5.77e-07	0	0	0	0	0	0	0	0	0	0	0	0	0	0	0	0	0	0	0	0	0	0	0	0	0	0	0	9.51e-07	0	0	0	0	0	0	0	0	0	0	0
Tessaracoccus aquimaris	0	0	0	0	0	0	1.41e-05	5.81e-07	0	0	0	0	0	0	6.19e-06	0	0	0	0	0	0	0	0	1.63e-07	0	0	0	4.34e-07	0	0	0	0	0	0	0	0	0	1.86e-06	0	0	0	0	0	0	0	0	0	0	0
Rhodoferax koreense	0	0	0	0	2.11e-05	0	0	0	0	0	0	0	1.62e-06	0	0	0	0	0	0	0	0	0	0	0	0	0	0	0	0	0	0	0	0	0	0	0	0	0	3.94e-07	0	0	0	0	0	0	0	0	0	0
Kocuria flava	0	0	0	0	0	0	0	3.59e-06	0	0	0	0	2.69e-06	0	0	0	0	0	0	0	0	0	0	5.5e-07	0	0	2.26e-07	4.87e-07	0	0	0	0	0	0	0	0	0	1.05e-06	1.31e-05	0	0	0	0	0	0	0	0	0	0
Bifidobacterium bifidum	0	0	0	0	0	0	0	0	0	0	0	0	0	0	0	0	0	0	0	0	4.05e-06	0	0	0	0	0	0	1.07e-05	0	0	0	0	0	0	0	0	0	3.29e-06	0	0	0	0	3.39e-06	0	0	0	0	0	0
Corynebacterium testudinoris	0	0	0	0	0	0	2.04e-05	4.2e-07	0	0	0	0	0	0	0	0	0	0	0	0	0	0	0	0	0	0	2.91e-07	0	0	0	0	0	0	0	0	0	0	0	0	0	0	0	0	0	0	0	0	0	0
[Eubacterium] hallii	3.86e-06	0	0	0	0	0	0	0	8.51e-06	6.33e-07	0	0	0	0	0	0	0	0	0	0	0	0	0	0	0	0	0	0	0	0	0	0	0	0	0	0	0	5.21e-06	6.51e-07	0	0	0	0	0	0	0	0	0	0
Megasphaera hexanoica	0	0	0	0	0	0	0	0	0	0	0	0	0	0	0	0	0	0	0	0	0	0	0	0	0	0	0	0	0	0	0	4.79e-07	0	0	0	0	0	5.1e-06	0	0	0	0	1.31e-05	0	0	0	0	0	0
Clostridium tetani	0	0	0	0	0	2.08e-06	0	0	0	0	0	0	0	0	0	0	0	0	1.55e-05	0	0	0	0	0	0	0	0	0	0	0	0	0	0	0	0	0	0	0	8.15e-07	0	0	0	0	0	0	0	0	0	0
Methylovulum psychrotolerans	0	0	0	0	0	0	0	0	0	0	0	0	7.65e-06	0	9.9e-06	0	0	0	0	0	0	0	0	0	0	0	0	0	0	0	0	0	0	0	0	0	0	0	4.65e-07	0	0	0	0	0	0	0	0	0	0
Lactobacillus pentosus	0	0	0	0	0	6.66e-06	0	0	0	0	0	0	2.68e-06	0	0	0	0	0	0	0	0	0	0	0	0	0	0	0	0	0	0	7.85e-07	0	0	0	0	0	7.31e-06	0	0	0	0	0	0	0	0	0	0	0
Lactobacillus acetotolerans	0	0	0	0	0	0	0	0	0	0	0	0	1.1e-05	0	0	0	0	0	0	0	0	0	0	0	0	0	0	0	0	0	0	0	0	0	0	0	0	2.15e-06	2.68e-06	0	0	0	0	0	0	0	0	0	0
Actinomyces radicidentis	0	0	0	0	0	0	0	0	0	0	0	0	3.08e-06	0	0	0	0	0	0	6.92e-06	0	0	0	6.32e-07	0	0	2.59e-07	5.59e-07	0	0	0	0	0	0	0	0	0	1.2e-06	3e-06	0	0	0	0	0	0	0	0	0	0
Legionella pneumophila	0	0	0	0	0	0	0	3.33e-07	0	0	0	0	8.23e-06	0	0	0	0	0	0	6.15e-06	0	0	0	0	0	0	4.61e-07	0	0	0	0	0	0	0	0	0	0	0	0	0	0	0	0	0	0	0	0	0	0
Gordonibacter pamelaeae	0	0	0	0	0	0	0	3.17e-07	0	1.23e-06	0	0	0	0	0	0	0	0	0	0	5.72e-06	0	0	0	0	0	0	4.73e-07	0	0	0	0	0	0	0	0	0	6.1e-06	0	0	0	0	0	0	0	0	0	0	0
Corynebacterium glaucum	0	0	0	0	0	0	0	5.9e-06	0	0	0	0	0	0	0	0	0	0	0	0	0	0	0	0	0	0	3.14e-07	0	0	0	0	0	0	0	0	0	0	0	9.09e-07	0	0	0	0	0	6.42e-06	0	0	0	0
Streptococcus ferus	0	0	0	0	0	0	0	0	0	0	0	0	0	0	0	0	0	0	0	1.13e-05	3.45e-07	0	0	1.03e-06	0	0	0	0	0	0	0	7.37e-07	0	0	0	0	0	0	0	0	0	0	0	0	0	0	0	0	0
Staphylococcus gallinarum	0	0	0	0	0	0	0	5.03e-06	0	0	0	0	0	0	0	0	0	0	0	0	2.18e-07	0	0	0	0	0	2.67e-07	0	0	0	0	0	0	0	0	0	0	0	0	0	0	0	7.65e-06	0	0	0	0	0	0
Citrobacter rodentium	2.54e-06	0	0	0	0	0	0	0	0	0	0	0	0	0	0	1.68e-06	0	0	0	0	0	0	0	0	0	0	0	0	0	0	0	0	0	0	0	0	0	0	0	0	7.88e-06	0	0	0	0	0	0	0	0
Mycolicibacterium tusciae	0	0	0	0	0	0	8.25e-06	1.7e-07	0	0	0	0	2.8e-06	0	0	0	0	0	0	0	0	0	0	0	0	0	0	0	0	0	0	0	0	0	0	0	0	0	3.4e-07	0	0	0	0	0	0	0	0	0	0
Murdochiella vaginalis	0	0	0	0	0	0	0	0	0	1.33e-06	0	0	0	0	0	0	0	0	0	0	0	0	0	0	0	0	0	3.06e-06	0	0	0	0	0	0	0	0	0	6.58e-06	0	0	0	0	0	0	0	0	0	0	0
Acinetobacter oleivorans	0	0	0	0	0	0	0	5.51e-07	0	0	0	0	4.53e-06	3.5e-06	0	0	0	0	0	0	2.33e-06	0	0	0	0	0	0	0	0	0	0	0	0	0	0	0	0	0	0	0	0	0	0	0	0	0	0	0	0
Corynebacterium flavescens	0	0	0	0	0	0	0	4.15e-07	0	0	0	0	0	0	0	0	0	0	0	0	0	0	0	0	0	0	3.73e-06	0	0	0	0	0	0	0	0	0	0	0	8.29e-07	0	0	0	0	0	5.86e-06	0	0	0	0
Staphylococcus sciuri	0	0	0	0	0	0	0	4.16e-07	0	0	0	0	3.42e-06	5.29e-06	0	0	0	0	0	0	0	0	0	0	0	0	0	0	0	0	0	5.02e-07	0	0	0	0	0	0	8.32e-07	0	0	0	0	0	0	0	0	0	0
Corynebacterium phocae	0	0	0	0	0	0	0	4.11e-07	0	0	0	0	3.39e-06	0	0	0	0	0	0	0	0	0	0	0	0	0	5.69e-07	0	0	0	0	0	0	0	0	0	0	0	0	0	0	0	0	0	5.82e-06	0	0	0	0
Streptococcus merionis	0	0	0	0	0	0	0	0	4.18e-06	0	0	0	0	0	0	0	0	0	0	0	0	0	0	8.09e-07	0	0	0	7.16e-07	0	0	0	5.79e-07	0	0	0	0	0	0	0	0	0	0	3.17e-06	0	0	0	0	0	0
Rubrivivax gelatinosus	0	0	0	1.87e-06	0	0	0	0	0	0	0	0	1.87e-06	0	4.83e-06	0	0	0	0	0	0	0	0	0	0	0	0	0	0	0	0	0	0	0	0	0	0	0	0	0	0	0	0	0	0	0	0	0	0
Streptococcus acidominimus	0	0	0	0	0	0	0	0	0	0	0	0	0	0	0	0	0	0	0	0	0	0	0	0	0	0	0	1.46e-06	0	0	0	0	0	0	0	0	0	3.15e-06	3.93e-06	0	0	0	0	0	0	0	0	0	0
Glutamicibacter arilaitensis	0	0	0	0	0	0	0	1.18e-06	0	0	0	0	0	0	0	0	0	0	0	0	0	0	0	0	0	0	0	1.32e-06	0	0	0	0	0	0	0	0	0	0	4.71e-06	0	0	0	0	0	0	0	0	0	0
[Eubacterium] cellulosolvens	0	0	0	0	0	0	0	0	5.89e-06	0	0	0	0	0	0	0	0	0	0	0	0	0	0	1.9e-07	0	0	0	5.04e-07	0	0	0	0	0	0	0	0	0	0	0	0	0	0	0	0	0	0	0	0	0
Propionibacterium freudenreichii	0	0	0	0	0	0	0	4.34e-07	0	0	0	0	3.57e-06	0	0	0	0	0	0	0	0	0	0	2.44e-07	0	0	0	6.48e-07	0	0	0	0	0	0	0	0	0	1.39e-06	0	0	0	0	0	0	0	0	0	0	0
Corynebacterium marinum	0	0	0	0	0	0	0	0	0	0	0	0	0	0	0	0	0	0	0	0	0	0	0	0	0	0	9.1e-07	0	0	0	0	0	0	0	0	0	0	0	8.78e-07	0	0	0	0	3.96e-06	0	0	0	0	0
Lactobacillus kefiranofaciens	0	0	0	0	0	0	0	0	0	0	0	0	4.46e-06	0	0	0	0	0	0	0	3.05e-07	0	0	0	0	0	0	0	0	0	0	6.53e-07	0	0	0	0	0	0	0	0	0	0	0	0	0	0	0	0	0
Treponema succinifaciens	0	0	0	3.45e-06	0	0	0	0	0	0	0	0	0	0	0	0	0	0	0	0	0	0	0	2.35e-07	0	0	0	0	0	0	0	0	0	0	0	0	0	1.34e-06	0	0	0	0	0	0	0	0	0	0	0
[Ruminococcus] torques	0	0	0	0	0	0	0	0	0	0	0	0	0	0	0	0	0	0	0	0	0	0	0	7.7e-07	0	0	0	2.04e-06	0	0	0	0	0	0	0	0	0	2.19e-06	0	0	0	0	0	0	0	0	0	0	0
Prevotella ruminicola	0	0	0	0	0	0	0	0	0	6.15e-07	0	0	0	0	0	0	0	0	0	0	0	0	0	3.55e-07	0	0	0	4.72e-07	0	0	0	3.81e-07	0	0	0	0	0	1.01e-06	0	0	0	0	2.08e-06	0	0	0	0	0	0
Capnocytophaga stomatis	0	0	0	1.66e-06	0	0	0	0	0	7.86e-07	0	0	0	0	0	0	0	0	0	0	0	0	0	1.14e-06	0	0	0	0	0	0	0	0	0	0	0	0	0	1.3e-06	0	0	0	0	0	0	0	0	0	0	0
Streptococcus marmotae	0	0	0	2.04e-06	0	0	0	0	0	0	0	0	0	0	0	0	0	0	0	0	2.79e-07	0	0	5.57e-07	0	0	0	0	0	0	0	0	0	0	0	0	0	0	9.91e-07	0	0	0	0	0	0	0	0	0	0
Streptococcus parauberis	0	0	0	0	0	0	0	0	0	0	0	0	0	0	0	0	0	0	0	0	3.01e-07	0	0	1.5e-06	0	0	0	0	0	0	0	1.29e-06	0	0	0	0	0	0	0	0	0	0	0	0	0	0	0	0	0
Bacteroides caccae	0	0	0	0	0	0	0	0	2.18e-06	0	0	0	0	0	0	0	0	0	0	0	2.82e-07	0	0	1.41e-07	0	0	0	0	0	0	0	3.02e-07	0	0	0	0	0	0	0	0	0	0	0	0	0	0	0	0	0
Kocuria turfanensis	0	0	0	0	0	0	0	0	0	0	0	0	0	0	0	0	0	0	0	0	0	0	0	1.72e-07	0	0	0	0	0	0	0	3.69e-07	0	0	0	0	0	0	1.83e-06	0	0	0	0	0	0	0	0	0	0
Ferrimonas balearica	0	0	0	0	0	0	0	5.35e-07	0	0	0	0	0	0	0	0	0	0	0	0	0	0	0	3e-07	0	0	0	0	0	0	0	0	0	0	0	0	0	0	1.07e-06	0	0	0	0	0	0	0	0	0	0
Streptococcus ratti	0	0	0	0	0	0	0	0	0	0	0	0	0	0	0	0	0	0	0	0	6.3e-07	0	0	3.14e-07	0	0	0	0	0	0	0	6.73e-07	0	0	0	0	0	0	0	0	0	0	0	0	0	0	0	0	0
Nocardia pseudobrasiliensis	0	0	0	0	0	0	0	0	0	0	0	0	0	0	0	0	0	0	0	0	0	0	0	0	0	0	3.08e-08	6.65e-08	0	0	0	0	0	0	0	0	0	0	8.92e-08	0	0	0	0	0	0	0	0	0	0
[truncated: 4 more columns]

## Sheet: Table S3B
Species	1	2	3	4	5	6	7	8	9	10	11	12	13	14	15	16	17	18	19	20	21	22	23	24	25	26	27	28	29	30	31	32	33	34	35	36	37	38	39	40	41	42	43	44	45	46	47	48	49
[Candida] glabrata	0	0	0	0	0	0	0	0	0	0	0	0.00568447	6.58e-06	0.0131245	0	0	0	0	0	0	0	0	0	0	0	0	0	0	0	0	0	0	0	0	0	0	0	0	0	0	0	0	0	0	0	0	0	0	0
Anncaliia algerae	0.0998815	0	0.29812	0.00687707	0.304495	0.0145204	0.022021	1.52e-06	0.0723636	0.195429	0.0183933	0	8.65e-06	1.23e-06	0.00831984	0.367557	8.81e-05	0.0485009	0.149956	2.29e-06	0.000138024	0.209726	0.00666864	0.0804486	0.000222793	0.0709108	0.00133983	0.0625032	4.83e-06	0.463827	0.0112834	0.200814	0.0612837	0.220049	0.383512	0.306323	0.000132971	0.0311475	3.44e-05	0.061891	0.00726014	0.149745	0.05496	0.0051969	0.148955	0	0.057356	0.134763	0.176169
Aspergillus flavus	0	0	0	0	0.0224078	0.00981488	0	0	0.00946709	0.262065	0.0014438	0	0	6.27e-06	0.00114288	0	0	0	0	1.68e-07	0	0	0	0	0	0	0	0	0	0	0	0.00985192	0	0	0	0	0	0.0427867	0	0	0	0	0	0.055217	0.0146155	0	0	0	0
Aspergillus fumigatus	0	0	0	0	0	0	0	5.07e-07	0	0	0	0.327951	0	0	0.00124942	0	0	0	0	5.73e-07	0	0	0	0	0	0	0	0	0	0	0	0	0	0	0	0	0	0	0	0.00516357	0	0	0	0	0	0	0	0	0
Aspergillus glaucus	0	0	0	0	0	0.000836114	0	0	0	0	0	0	0	0	0.000431166	0	0	0	0	1.48e-07	0	0	0	0	0	0	0	0	0	0	0	0	0	0	0	0	0	0	0	0	0	0	0	0	0	0	0	0	0
Aspergillus rambellii	0.0182709	0.00112216	0.0545337	0.000754795	0.125325	0.00442691	0.00805642	2.78e-07	0.132371	0.0178745	0	0.0855581	6.33e-06	1.35e-06	0.00182629	0	0	0.0106465	0.0365742	7.85e-07	1.68e-05	0.230186	0.00243973	0.0189207	0.000489055	0.0583713	0.000245089	0.0128626	8.84e-07	0.0509075	0.00550405	0.0137752	0.00840777	0.0402527	0.0526155	0.0336206	9.12e-05	0.051279	3.77e-05	0.0113214	0.000996049	0	0	0.000407419	0.163486	0.0315868	0.0134895	0.0184887	0.0966774
Aspergillus sclerotioniger	0	0	0	0	0	0	0	0	0	0	0	0	0	0	0	0.072606	0	0.00383229	0	2.26e-07	0	0	0	0	0	0	0	0	0	0	0	0	0	0	0	0	0	0	0	0	0	0	0	0	0	0	0	0	0
Botrytis paeoniae	0	0	0	0	0	0.00105807	0.00240694	0	0	0	0	0	9.45e-07	0	0	0	0	0	0	0	0	0	0	0	0	0	0	0	0	0	0	0	0	0	0	0	0	0	0	0.0033824	0	0	0	0	0	0	0	0	0
Candida albicans	0.345331	0.987209	0	0.977877	0	0	0	0	0	0	0.898395	0.56145	0.997323	0	0	0	0.999509	0	0	0.999885	0	0	0.985129	0.682716	0.996612	0.668639	0.990479	0.898775	0.999863	0	0.970553	0	0	0	0	0	0.997037	0	0	0.359879	0.99093	0.494196	0	0.931058	0	0	0.0309044	0	0.387601
Candida dubliniensis	0	0	0	0	0	0	0	0	0	0	0	0	4.41e-05	0	0	0	8.99e-05	0	0	4.87e-05	1.56e-05	0	0	0	0	0	0	0	6.58e-05	0	0	0	0	0	0	0	0	0	0	0	0	0	0	0	0	0	0	0	0
Candida parapsilosis	0	0	0	0	0	0	0	0.999953	0	0	0	0	0	0.984896	0.0324077	0	0	0	0	0	0	0	0	0	0.000247952	0	0	0	0	0	0	0	0	0	0	0	3.7e-05	0	0	0.09184	0	0	0	0	0	0	0	0	0
Cercospora beticola	0	0	0	0	0	0	0	0	0	0	0	0	1.13e-06	0	0.000325709	0	0	0	0	0	0	0	0	0	0	0	0	0	0	0	0	0	0	0	0	0	0	0	0	0	0	0	0	0	0	0	0	0.0131894	0
Chrysosporium queenslandicum	0	0	0	0	0	0	0	0	0	0	0	0	0	0	0.000373262	0	0	0	0	0	0	0	0	0	0.0001	0	0	0	0	0	0	0	0	0	0	0	0	0	0	0.00462781	0	0	0	0	0	0	0.0110281	0	0
Colletotrichum tofieldiae	0	0	0	0	0	0.00529488	0	4.16e-07	0	0	0	0	0	0.000263279	0.000227538	0	0	0	0	3.13e-07	0.00480656	0	0	0	0	0	0	0	0	0	0	0	0	0	0	0	0	0	8.08e-05	0	0	0	0	0	0	0	0	0.00921403	0
Cryptococcus neoformans	0	0	0	0	0	0	0	3.95e-07	0	0	0	0	2.24e-06	0	0	0	0	0	0	3.56e-06	0	0	0	0	0	0	0	0	0	0	0.00585796	0	0	0	0	0	0	0	0	0	0	0	0	0	0	0	0	0	0
Magnaporthe oryzae	0	0	0	0	0	0.0059652	0.146555	3e-06	0	0	0	0	2.98e-05	4.54e-07	0	0	0	0	0	8.25e-06	0	0	0	0	0	0	0	0	8.94e-06	0	0	0	0.00566467	0.0271199	0	0	1.23e-05	0	2.54e-06	0	0	0	0	0	0	0.0106407	0	0.0124566	0.0108559
Malassezia japonica	0	0	0	0	0.0661033	0.002802	0	8.8e-07	0	0	0	0	0	0	0	0	0	0	0	0	0	0	0	0	0	0	0	0	0	0	0	0	0	0	0	0	0	0	0	0	0	0	0	0	0	0	0	0	0
Metarhizium album	0	0	0	0	0	0	0	0	0	0.0155185	0	0	0	0	0	0	0	0	0	2.73e-07	0	0	0	0	0	0	0	0	0	0	0	0	0	0	0	0	0	0	3.27e-06	0	0	0	0	0	0	0	0	0	0.0139891
Meyerozyma caribbica	0	0	0	0	0	0.00221069	0	2.78e-06	0	0	0	0	0	0	0.00684003	0	0	0	0	0	0	0.191582	0	0	0.000305277	0	0	0	0	0	0	0	0	0	0	0	0	0	0	0	0	0	0	0	0	0	0	0	0
Paecilomyces hepiali	0	0	0	0	0	0.000674865	0.00614084	0	0	0	0	0	0	0	0	0	0	0	0	2.39e-07	0	0	0	0	0	0	0	0	0	0	0	0	0	0	0	0	0	0	0	0	0	0	0	0	0	0	0	0	0
Parastagonospora avenae	0	0	0	0.000553419	0	0	0	0	0.00970552	0	0	0	2.32e-06	0	0	0	0	0	0	0	0	0	0	0	0	0	0	0	0	0	0	0	0	0	0	0	0	0	0	0	0	0	0	0	0	0	0.00329686	0	0
Parastagonospora nodorum	0	0	0	0	0	0.00567505	0	0	0	0	0	0	1.13e-06	0	0.0364187	0	0	0	0.0130239	0	0	0	0	0	8.71e-05	0	0	0	0	0	0	0	0	0	0	0	0	0	5.64e-05	0	0	0	0	0	0	0	0	0	0
Penicillium citrinum	0	0	0	0	0	0	0	0	0	0	0	0	6.38e-07	0	0	0	0	0	0	0	0	0	0	0	0	0	0.000296625	0	0	0	0	0	0	0	0	0	0	0	1.52e-06	0	0	0	0	0	0	0	0	0	0
Penicillium nordicum	0	0	0	0	0	0	0	0	0	0	0	0	0	0	0	0	0	0	0	0	7.26e-06	0	0.00105273	0	0	0	0	0	0	0	0	0	0.0072558	0	0	0	0	0	0	0	0	0	0	0	0	0	0	0	0
Penicillium oxalicum	0.52249	0.0116692	0.472574	0.00784901	0.072402	0.00690523	0.153592	6.99e-06	0.332657	0.495664	0.0664771	0.0149862	0.000112376	1.46e-05	0.00712176	0.436983	0.000195546	0.0691945	0.206012	9.52e-07	2.92e-05	0.232718	0.0021142	0.191288	0.00116545	0.16861	0	0	5.06e-05	0.485265	0.00536586	0.752045	0.0291437	0.662755	0.547142	0.65553	0.000837861	0.140717	3.6e-05	0.17169	0.000431574	0.356059	0.0326706	0.00812034	0.672944	0.232664	0.035069	0.528719	0.293223
Pneumocystis jirovecii	0	0	0	0	0.335811	0	0	0	0.383068	0	0	0	0	0	0	0	0	0	0	1.01e-06	0	0	0	0	0	0	0	0	0	0	0	0	0	0	0	0	0	0	0	0	0	0	0	0	0	0	0	0	0
Puccinia arachidis	0	0	0	0	0.0189063	0	0.0145845	0	0.0119816	0	0	0	0	0	0.00275512	0	0	0	0	0	0	0	0	0	0.000147556	0	0	0	0	0	0	0	0	0	0	0	0	0	0	0	0	0	0	0	0	0	0	0	0
Puccinia striiformis	0	0	0.0867046	0	0	0.229735	0.0345846	1.5e-06	0	0	0	0	6.03e-06	5.14e-06	0	0	0	0.00169271	0.145376	0	0	0	0	0	0	0	0	0.00136337	0	0	0.000218776	0	0	0	0.016731	0	0	0.00271766	0.00159881	0.00180003	0	0	0	0	0	0	0	0	0
Puccinia triticina	0	0	0	0	0	0.682996	0.0650767	3.67e-06	0	0	0.000543559	0	0	1.56e-05	0	0.0271552	8.68e-06	0.00429991	0.428378	3.8e-07	0	0.0516488	0	0.00509448	0	0.00523891	0.00145181	0	0	0	0	0.0111271	0	0	0	0.00452624	0	0	0.00477839	0.00152417	0	0	0	0	0	0	0.00121071	0.00497816	0.00433847
Saccharomyces cerevisiae	0	0	0	0.00165358	0	0	0.0264747	0	0	0	0.0132679	0	4.5e-05	0.000121051	0.0020005	0	0	0	0	4.2e-05	0	0	0	0	0	0	0	0	0	0	0	0	0.0552585	0	0	0	0	0.692767	0.956046	0.136415	0	0	0.908536	0	0	0	0	0	0
Saccharomyces pastorianus	0	0	0	0	0	0	0	0	0	0	0	0	0	0	0.10095	0	0	0.861833	0	0	0	0	0	0	0	0	0	0	0	0	0	0	0.832986	0	0	0	0.00185146	0	0.00535932	0.150466	0	0	0	0	0	0.725108	0.825777	0	0
Sporidiobolus salmonicolor	0	0	0	0	0	0	0	0	0.0170483	0	0	0	0	0	0	0	0	0	0	0	1.08e-05	0	0	0.0162455	0	0	0	0.011044	0	0	0	0	0	0	0	0	0	0.0220143	0	0	0	0	0	0	0	0	0	0	0
Stemphylium lycopersici	0	0	0	0	0	0	0	0	0	0	0	0	1.08e-05	0	0.000347055	0	0	0	0	0	0	0	0	0	0	0	0	0	0	0	0	0	0	0	0	0	0	0.00649646	0	0	0	0	0	0	0	0	0	0	0
Syncephalastrum monosporum	0	0	0	0	0.0373527	0	0	0	0	0	0	0	0	0	0	0	0	0	0	1.4e-07	0	0.0343031	0	0	0	0	0	0	0	0	0	0	0	0	0	0	0	0	0	0	0	0	0	0	0	0	0.00402051	0	0
Talaromyces marneffei	0	0	0	0.000348558	0	0	0.312513	2.18e-06	0	0	0	0	7.3e-07	3.11e-07	0	0	0	0	0	7.25e-08	1.17e-05	0	0	0	0	0	0	0	0	0	0	0	0	0	0	0	0	0	0	0	0	0	0	0	0	0	0	0	0
Trichophyton interdigitale	0	0	0	0	0	0	0	1.58e-05	0.0313376	0	0	0.000538697	0	0	0	0	0	0	0	0	0	0	0	0	0	0	0	0	0	0	0	0	0	0	0	0	0	0	0	0	0	0	0	0	0	0	0	0	0
Trichosporon asahii	0	0	0	0	0	0	0	0	0	0	0	0	1.68e-06	0	0	0	0	0	0	0	0	0	0.00259617	0	0	0	0	0	0	0	0	0	0	0	0	0	0	0	0	0	0	0	0	0	0	0	0	0	0.0171461
Wallemia mellicola	0	0	0	0	0	0	0	0	0	0	0	0	8.52e-06	0	0	0	0	0	0	4.23e-07	0	0	0	0	0	0	0.00132016	0	0	0	0	0	0	0	0	0	0	0	0	0	0	0	0	0	0	0	0	0	0
[truncated: 4 more columns]

## Sheet: Table S3C
Species	1	2	3	4	5	6	7	8	9	10	11	12	13	14	15	16	17	18	19	20	21	22	23	24	25	26	27	28	29	30	31	32	33	34	35	36	37	38	39	40	41	42	43	44	45	46	47	48	49
Human alphaherpesvirus 1	0	0	1	0	0.436309	0.898762	0.00310505	0.984484	0	0	0.000309761	0	0.13205	0.000741181	0	0	0	0	0	0	0	0	0	0	0	0.101301	0.536397	0	0.98207	0	0	0	0	0	0	0	0	0	0	0	0	0	0	0.997606	0.998943	0	0	0	0
Human alphaherpesvirus 2	0	0	0	0	0	0.00151082	0	0.0015115	0	0	0	0	0	0	0	0	0	0	0	0	0	0	0	0	0	0	0.00161029	0	0.0018533	0	0	0	0	0	0	0	0	0	0	0	0	0	0	0.00167448	0.00105653	0	0	0	0
Human betaherpesvirus 5	0	0	0	0	0.563691	0	0	0	0	0	0	0	0	2.85e-05	0	0	0.83863	1	0	0	0	0	0	0	0.996073	0	0.000248699	0	0	0	0	0	0	0	0	0	0	0	0	0	0	0	0	0	0	0	0	0	0
Human betaherpesvirus 7	0	0	0	0	0	4.56e-05	0.00205843	0.00381812	0.272637	0	0.00292624	0	0	0	0	0	0.16137	0	0	0.627801	0.0386097	0	0	0	0.00392656	0	0.000861387	0	0	0	0	0.00308328	0	0	1	0	0	0	0	0	0	0.00229401	0.219434	0	0	0	0	0	0.529298
Human gammaherpesvirus 4	0	0	0	0	0	0.0994062	0	0.0101863	0.727363	1	0.0083547	0	0	8.19e-05	0	0	0	0	2.9e-05	0.372199	0.96139	0	0	0	0	0	0.45885	1	0.0160765	1	0	0	0	0	0	1	0	0	0	0	0.0158784	0.781337	0.780566	0	0	0	0	0	0.470702
Torque teno virus 1	0	0	0	0	0	0	0	0	0	0	0.0979282	0	0	0	0	0	0	0	0	0	0	0.0477703	0	0	0	0	0	0	0	0	0	0	1	0	0	0	0	0	0	0	0	0	0	0	0	0	0	0	0
Torque teno virus 15	0	0	0	0	0	0	0	0	0	0	0	0	0	0	0.231464	0	0	0	0.00132026	0	0	0	0	0	0	0	0	0	0	0	0	0.249268	0	0	0	0	0	0	0	0	0.240582	0	0	0	0	0	0	0	0
Torque teno virus 16	0	0	0	0	0	0	0	0	0	0	0.395201	0	0	0	0.612225	0	0	0	0	0	0	0.289174	0	0	0	0.44876	0	0	0	0	0	0	0	0	0	0	0	0	0	0	0	0	0	0.00063997	0	0	0	0	0
Torque teno virus 19	0	0	0	0	0	0	0	0	0	0	0	0	0	0	0	0	0	0	0	0	0	0	0	0	0	0.449939	0	0	0	0	0.361502	0.495787	0	0	0	0	0	0	0	0	0	0	0	0	0	0	0	0	0
Torque teno virus 24	0.492733	0.725171	0	0	0	0	0.291224	0	0	0	0.181579	0	0	0	0	0	0	0	0	0	0	0	0	0	0	0	0	0	0	0	0	0	0	0	0	0	0	0	0	0	0	0.216369	0	0	0	0	0.790608	0	0
Torque teno virus 29	0	0	0	0	0	0	0	0	0	0	0.0962033	0	0	0	0	0	0	0	0	0	0	0.150172	0	0	0	0	0	0	0	0	0	0	0	0	0	0	0	0	0	0	0.74354	0	0	0	0	0	0	0	0
Torque teno virus 3	0	0	0	0	0	0	0.210182	0	0	0	0	0	0	0	0.0779574	0	0	0	0	0	0	0	0	0	0	0	0	0	0	0	0	0.251862	0	0	0	0	0	0	0	0	0	0	0	0	0	0	0	0	0
Torque teno virus 9	0	0	0	0	0	0	0	0	0	0	0.00769459	0	0	0	0	0	0	0	0	0	0	0	0	0	0	0	0	0	0	0	0	0	0	0	0	0	0	0	1	0	0	0	0	0	0	0	0.209392	0	0
[truncated: 4 more columns]
